# Supplementary material for: Spectral study of COVID-19 pandemic in Japan: The dependence of spectral gradient on the population size of the community
Source: PLoS One. 2025 Jan 13;20(1):e0314233. doi: 10.1371/journal.pone.0314233 (PMC11730377; doi:10.1371/journal.pone.0314233)
Supplement: S1 Dataset — (ZIP) [file pone.0314233.s001.zip]

Archive with 48 entries (47 files):
- S1 Dataset/
- S1 Dataset/Short_1_10_COVID19_Gunma_230518.txt
- S1 Dataset/Short_1_11_COVID19_Saitama_230518.txt
- S1 Dataset/Short_1_12_COVID19_Chiba_230518.txt
- S1 Dataset/Short_1_13_COVID19_Tokyo_230518.txt
- S1 Dataset/Short_1_14_COVID19_Kanagawa_230518.txt
- S1 Dataset/Short_1_15_COVID19_Niigata_230518.txt
- S1 Dataset/Short_1_16_COVID19_Toyama_230518.txt
- S1 Dataset/Short_1_17_COVID19_Ishikawa_230518.txt
- S1 Dataset/Short_1_18_COVID19_Fukui_230518.txt
- S1 Dataset/Short_1_19_COVID19_Yamanashi_230518.txt
- S1 Dataset/Short_1_1_COVID19_Hokkaido_230518.txt
- S1 Dataset/Short_1_20_COVID19_Nagano_230518.txt
- S1 Dataset/Short_1_21_COVID19_Gifu_230518.txt
- S1 Dataset/Short_1_22_COVID19_Shizuoka_230518.txt
- S1 Dataset/Short_1_23_COVID19_Aichi_230518.txt
- S1 Dataset/Short_1_24_COVID19_Mie_230518.txt
- S1 Dataset/Short_1_25_COVID19_Shiga_230518.txt
- S1 Dataset/Short_1_26_COVID19_Kyoto_230518.txt
- S1 Dataset/Short_1_27_COVID19_Osaka_230518.txt
- S1 Dataset/Short_1_28_COVID19_Hyogo_230518.txt
- S1 Dataset/Short_1_29_COVID19_Nara_230518.txt
- S1 Dataset/Short_1_2_COVID19_Aomori_230518.txt
- S1 Dataset/Short_1_30_COVID19_Wakayama_230518.txt
- S1 Dataset/Short_1_31_COVID19_Tottori_230518.txt
- S1 Dataset/Short_1_32_COVID19_Shimane_230518.txt
- S1 Dataset/Short_1_33_COVID19_Okayama_230518.txt
- S1 Dataset/Short_1_34_COVID19_Hiroshima_230518.txt
- S1 Dataset/Short_1_35_COVID19_Yamaguchi_230518.txt
- S1 Dataset/Short_1_36_COVID19_Tokushima_230518.txt
- S1 Dataset/Short_1_37_COVID19_Kagawa_230518.txt
- S1 Dataset/Short_1_38_COVID19_Ehime_230518.txt
- S1 Dataset/Short_1_39_COVID19_Kochi_230518.txt
- S1 Dataset/Short_1_3_COVID19_Iwate_230518.txt
- S1 Dataset/Short_1_40_COVID19_Fukuoka_230518.txt
- S1 Dataset/Short_1_41_COVID19_Saga_230518.txt
- S1 Dataset/Short_1_42_COVID19_Nagasaki_230518.txt
- S1 Dataset/Short_1_43_COVID19_Kumamoto_230518.txt
- S1 Dataset/Short_1_44_COVID19_Oita_230518.txt
- S1 Dataset/Short_1_45_COVID19_Miyazaki_230518.txt
- S1 Dataset/Short_1_46_COVID19_Kagoshima_230518.txt
- S1 Dataset/Short_1_47_COVID19_Okinawa_230518.txt
- S1 Dataset/Short_1_4_COVID19_Miyagi_230518.txt
- S1 Dataset/Short_1_5_COVID19_Akita_230518.txt
- S1 Dataset/Short_1_6_COVID19_Yamagata_230518.txt
- S1 Dataset/Short_1_7_COVID19_Fukushima_230518.txt
- S1 Dataset/Short_1_8_COVID19_Ibaraki_230518.txt
- S1 Dataset/Short_1_9_COVID19_Tochigi_230518.txt
