# Supplementary material for: Spectral study of COVID-19 pandemic in Japan: The dependence of spectral gradient on the population size of the community
Source: PLoS One. 2025 Jan 13;20(1):e0314233. doi: 10.1371/journal.pone.0314233 (PMC11730377; doi:10.1371/journal.pone.0314233)
Supplement: S1 Dataset — (ZIP) [file pone.0314233.s001.zip › S1 Dataset/Short_1_10_COVID19_Gunma_230518.txt]

462	2
2022/2/1	1223
2022/2/2	954
2022/2/3	1032
2022/2/4	967
2022/2/5	1052
2022/2/6	672
2022/2/7	318
2022/2/8	995
2022/2/9	895
2022/2/10	782
2022/2/11	793
2022/2/12	323
2022/2/13	742
2022/2/14	312
2022/2/15	1003
2022/2/16	840
2022/2/17	768
2022/2/18	718
2022/2/19	686
2022/2/20	505
2022/2/21	263
2022/2/22	851
2022/2/23	748
2022/2/24	408
2022/2/25	720
2022/2/26	705
2022/2/27	503
2022/2/28	244
2022/3/1	735
2022/3/2	732
2022/3/3	573
2022/3/4	577
2022/3/5	602
2022/3/6	475
2022/3/7	266
2022/3/8	634
2022/3/9	629
2022/3/10	629
2022/3/11	565
2022/3/12	643
2022/3/13	461
2022/3/14	230
2022/3/15	676
2022/3/16	693
2022/3/17	663
2022/3/18	549
2022/3/19	537
2022/3/20	430
2022/3/21	330
2022/3/22	244
2022/3/23	712
2022/3/24	578
2022/3/25	571
2022/3/26	562
2022/3/27	461
2022/3/28	243
2022/3/29	611
2022/3/30	705
2022/3/31	627
2022/4/1	588
2022/4/2	637
2022/4/3	489
2022/4/4	197
2022/4/5	608
2022/4/6	620
2022/4/7	600
2022/4/8	550
2022/4/9	520
2022/4/10	480
2022/4/11	188
2022/4/12	610
2022/4/13	583
2022/4/14	542
2022/4/15	465
2022/4/16	495
2022/4/17	365
2022/4/18	209
2022/4/19	577
2022/4/20	511
2022/4/21	568
2022/4/22	456
2022/4/23	501
2022/4/24	437
2022/4/25	220
2022/4/26	576
2022/4/27	573
2022/4/28	503
2022/4/29	453
2022/4/30	197
2022/5/1	306
2022/5/2	182
2022/5/3	447
2022/5/4	314
2022/5/5	287
2022/5/6	261
2022/5/7	505
2022/5/8	427
2022/5/9	233
2022/5/10	508
2022/5/11	427
2022/5/12	358
2022/5/13	360
2022/5/14	399
2022/5/15	381
2022/5/16	169
2022/5/17	416
2022/5/18	410
2022/5/19	354
2022/5/20	362
2022/5/21	406
2022/5/22	281
2022/5/23	129
2022/5/24	371
2022/5/25	330
2022/5/26	297
2022/5/27	237
2022/5/28	256
2022/5/29	172
2022/5/30	104
2022/5/31	221
2022/6/1	191
2022/6/2	187
2022/6/3	150
2022/6/4	153
2022/6/5	105
2022/6/6	74
2022/6/7	187
2022/6/8	157
2022/6/9	172
2022/6/10	138
2022/6/11	151
2022/6/12	134
2022/6/13	69
2022/6/14	163
2022/6/15	156
2022/6/16	142
2022/6/17	153
2022/6/18	160
2022/6/19	102
2022/6/20	72
2022/6/21	147
2022/6/22	136
2022/6/23	110
2022/6/24	95
2022/6/25	101
2022/6/26	64
2022/6/27	40
2022/6/28	115
2022/6/29	117
2022/6/30	123
2022/7/1	143
2022/7/2	176
2022/7/3	154
2022/7/4	115
2022/7/5	319
2022/7/6	357
2022/7/7	389
2022/7/8	396
2022/7/9	502
2022/7/10	437
2022/7/11	294
2022/7/12	725
2022/7/13	857
2022/7/14	942
2022/7/15	957
2022/7/16	1018
2022/7/17	1002
2022/7/18	754
2022/7/19	865
2022/7/20	1910
2022/7/21	1952
2022/7/22	1974
2022/7/23	2093
2022/7/24	1847
2022/7/25	1226
2022/7/26	2424
2022/7/27	2147
2022/7/28	2525
2022/7/29	2393
2022/7/30	2323
2022/7/31	2095
2022/8/1	1510
2022/8/2	2789
2022/8/3	2538
2022/8/4	3101
2022/8/5	2633
2022/8/6	2519
2022/8/7	2466
2022/8/8	1343
2022/8/9	2569
2022/8/10	2784
2022/8/11	2778
2022/8/12	1601
2022/8/13	2503
2022/8/14	1885
2022/8/15	1219
2022/8/16	2246
2022/8/17	2417
2022/8/18	2819
2022/8/19	2672
2022/8/20	2790
2022/8/21	2453
2022/8/22	1374
2022/8/23	2935
2022/8/24	2514
2022/8/25	2695
2022/8/26	2229
2022/8/27	2188
2022/8/28	1888
2022/8/29	1025
2022/8/30	2242
2022/8/31	2193
2022/9/1	1926
2022/9/2	1583
2022/9/3	1537
2022/9/4	1311
2022/9/5	694
2022/9/6	1824
2022/9/7	1636
2022/9/8	1468
2022/9/9	1169
2022/9/10	1243
2022/9/11	1111
2022/9/12	655
2022/9/13	1613
2022/9/14	1440
2022/9/15	1379
2022/9/16	1056
2022/9/17	1041
2022/9/18	852
2022/9/19	537
2022/9/20	562
2022/9/21	1290
2022/9/22	1042
2022/9/23	886
2022/9/24	469
2022/9/25	795
2022/9/26	619
2022/9/27	564
2022/9/28	910
2022/9/29	672
2022/9/30	564
2022/10/1	634
2022/10/2	511
2022/10/3	324
2022/10/4	722
2022/10/5	619
2022/10/6	560
2022/10/7	505
2022/10/8	443
2022/10/9	386
2022/10/10	169
2022/10/11	367
2022/10/12	789
2022/10/13	755
2022/10/14	624
2022/10/15	550
2022/10/16	537
2022/10/17	264
2022/10/18	823
2022/10/19	798
2022/10/20	545
2022/10/21	483
2022/10/22	639
2022/10/23	549
2022/10/24	278
2022/10/25	787
2022/10/26	741
2022/10/27	651
2022/10/28	646
2022/10/29	766
2022/10/30	717
2022/10/31	418
2022/11/1	1255
2022/11/2	1229
2022/11/3	1225
2022/11/4	546
2022/11/5	1406
2022/11/6	1068
2022/11/7	471
2022/11/8	1510
2022/11/9	1314
2022/11/10	1399
2022/11/11	1264
2022/11/12	1321
2022/11/13	1267
2022/11/14	586
2022/11/15	2035
2022/11/16	1837
2022/11/17	1654
2022/11/18	1637
2022/11/19	1700
2022/11/20	1518
2022/11/21	695
2022/11/22	2678
2022/11/23	2533
2022/11/24	1035
2022/11/25	2483
2022/11/26	2338
2022/11/27	1778
2022/11/28	899
2022/11/29	2559
2022/11/30	2483
2022/12/1	2282
2022/12/2	2204
2022/12/3	2152
2022/12/4	1684
2022/12/5	843
2022/12/6	2855
2022/12/7	2788
2022/12/8	2354
2022/12/9	2362
2022/12/10	2743
2022/12/11	2086
2022/12/12	896
2022/12/13	3576
2022/12/14	3322
2022/12/15	2956
2022/12/16	2618
2022/12/17	2783
2022/12/18	2231
2022/12/19	1214
2022/12/20	3385
2022/12/21	3225
2022/12/22	3000
2022/12/23	2792
2022/12/24	2903
2022/12/25	2296
2022/12/26	1001
2022/12/27	3575
2022/12/28	3322
2022/12/29	3080
2022/12/30	1959
2022/12/31	1343
2023/1/1	1191
2023/1/2	1284
2023/1/3	1182
2023/1/4	1609
2023/1/5	4155
2023/1/6	3571
2023/1/7	3373
2023/1/8	2673
2023/1/9	1169
2023/1/10	1088
2023/1/11	3541
2023/1/12	2623
2023/1/13	2023
2023/1/14	1978
2023/1/15	1548
2023/1/16	656
2023/1/17	2260
2023/1/18	1827
2023/1/19	1466
2023/1/20	1284
2023/1/21	1437
2023/1/22	1019
2023/1/23	439
2023/1/24	1430
2023/1/25	1168
2023/1/26	1023
2023/1/27	790
2023/1/28	853
2023/1/29	616
2023/1/30	237
2023/1/31	1029
2023/2/1	751
2023/2/2	666
2023/2/3	578
2023/2/4	598
2023/2/5	506
2023/2/6	203
2023/2/7	744
2023/2/8	636
2023/2/9	510
2023/2/10	433
2023/2/11	399
2023/2/12	177
2023/2/13	181
2023/2/14	528
2023/2/15	388
2023/2/16	332
2023/2/17	245
2023/2/18	256
2023/2/19	199
2023/2/20	88
2023/2/21	319
2023/2/22	264
2023/2/23	239
2023/2/24	84
2023/2/25	259
2023/2/26	174
2023/2/27	44
2023/2/28	203
2023/3/1	236
2023/3/2	190
2023/3/3	136
2023/3/4	225
2023/3/5	158
2023/3/6	70
2023/3/7	244
2023/3/8	193
2023/3/9	179
2023/3/10	170
2023/3/11	181
2023/3/12	117
2023/3/13	39
2023/3/14	199
2023/3/15	136
2023/3/16	146
2023/3/17	96
2023/3/18	137
2023/3/19	119
2023/3/20	43
2023/3/21	161
2023/3/22	64
2023/3/23	131
2023/3/24	114
2023/3/25	139
2023/3/26	76
2023/3/27	42
2023/3/28	131
2023/3/29	110
2023/3/30	140
2023/3/31	112
2023/4/1	112
2023/4/2	89
2023/4/3	54
2023/4/4	144
2023/4/5	136
2023/4/6	109
2023/4/7	85
2023/4/8	109
2023/4/9	111
2023/4/10	44
2023/4/11	127
2023/4/12	115
2023/4/13	148
2023/4/14	113
2023/4/15	112
2023/4/16	77
2023/4/17	42
2023/4/18	163
2023/4/19	142
2023/4/20	142
2023/4/21	110
2023/4/22	142
2023/4/23	85
2023/4/24	54
2023/4/25	167
2023/4/26	182
2023/4/27	144
2023/4/28	165
2023/4/29	184
2023/4/30	63
2023/5/1	53
2023/5/2	235
2023/5/3	208
2023/5/4	72
2023/5/5	56
2023/5/6	73
2023/5/7	175
2023/5/8	109
