# Supplementary material for: Spectral study of COVID-19 pandemic in Japan: The dependence of spectral gradient on the population size of the community
Source: PLoS One. 2025 Jan 13;20(1):e0314233. doi: 10.1371/journal.pone.0314233 (PMC11730377; doi:10.1371/journal.pone.0314233)
Supplement: S1 Dataset — (ZIP) [file pone.0314233.s001.zip › S1 Dataset/Short_1_11_COVID19_Saitama_230518.txt]

462	2
2022/2/1	6251
2022/2/2	5711
2022/2/3	7049
2022/2/4	6573
2022/2/5	6962
2022/2/6	5692
2022/2/7	3028
2022/2/8	7129
2022/2/9	6129
2022/2/10	6848
2022/2/11	5963
2022/2/12	2646
2022/2/13	5578
2022/2/14	2420
2022/2/15	6778
2022/2/16	6501
2022/2/17	6270
2022/2/18	5261
2022/2/19	5676
2022/2/20	4577
2022/2/21	1999
2022/2/22	5864
2022/2/23	6030
2022/2/24	2777
2022/2/25	4989
2022/2/26	5470
2022/2/27	4276
2022/2/28	2085
2022/3/1	5376
2022/3/2	5148
2022/3/3	4409
2022/3/4	4077
2022/3/5	4315
2022/3/6	3450
2022/3/7	1557
2022/3/8	4436
2022/3/9	4742
2022/3/10	4014
2022/3/11	3585
2022/3/12	4140
2022/3/13	3279
2022/3/14	1529
2022/3/15	4505
2022/3/16	4486
2022/3/17	4003
2022/3/18	3342
2022/3/19	3498
2022/3/20	2908
2022/3/21	1474
2022/3/22	1205
2022/3/23	4296
2022/3/24	4286
2022/3/25	3672
2022/3/26	3818
2022/3/27	3218
2022/3/28	1623
2022/3/29	4449
2022/3/30	4148
2022/3/31	4120
2022/4/1	3604
2022/4/2	3982
2022/4/3	2979
2022/4/4	1491
2022/4/5	3835
2022/4/6	4210
2022/4/7	3707
2022/4/8	3554
2022/4/9	3811
2022/4/10	2939
2022/4/11	1333
2022/4/12	3976
2022/4/13	3752
2022/4/14	3145
2022/4/15	2609
2022/4/16	2551
2022/4/17	1951
2022/4/18	889
2022/4/19	2914
2022/4/20	3034
2022/4/21	2556
2022/4/22	2364
2022/4/23	2630
2022/4/24	2066
2022/4/25	1053
2022/4/26	2377
2022/4/27	2474
2022/4/28	2107
2022/4/29	1757
2022/4/30	786
2022/5/1	1286
2022/5/2	686
2022/5/3	1826
2022/5/4	984
2022/5/5	1019
2022/5/6	801
2022/5/7	2216
2022/5/8	1818
2022/5/9	827
2022/5/10	2051
2022/5/11	1803
2022/5/12	1567
2022/5/13	1445
2022/5/14	1600
2022/5/15	1203
2022/5/16	591
2022/5/17	1554
2022/5/18	1640
2022/5/19	1276
2022/5/20	1244
2022/5/21	1378
2022/5/22	1050
2022/5/23	476
2022/5/24	1304
2022/5/25	1297
2022/5/26	1108
2022/5/27	874
2022/5/28	970
2022/5/29	668
2022/5/30	338
2022/5/31	887
2022/6/1	875
2022/6/2	763
2022/6/3	618
2022/6/4	639
2022/6/5	499
2022/6/6	237
2022/6/7	696
2022/6/8	641
2022/6/9	534
2022/6/10	525
2022/6/11	578
2022/6/12	499
2022/6/13	263
2022/6/14	683
2022/6/15	731
2022/6/16	602
2022/6/17	559
2022/6/18	656
2022/6/19	529
2022/6/20	253
2022/6/21	800
2022/6/22	745
2022/6/23	723
2022/6/24	588
2022/6/25	715
2022/6/26	575
2022/6/27	297
2022/6/28	912
2022/6/29	1175
2022/6/30	1138
2022/7/1	1133
2022/7/2	1220
2022/7/3	1232
2022/7/4	912
2022/7/5	1089
2022/7/6	2043
2022/7/7	2434
2022/7/8	2281
2022/7/9	2546
2022/7/10	2943
2022/7/11	2429
2022/7/12	2350
2022/7/13	5002
2022/7/14	5751
2022/7/15	5755
2022/7/16	6115
2022/7/17	6547
2022/7/18	5639
2022/7/19	3380
2022/7/20	4811
2022/7/21	10823
2022/7/22	11598
2022/7/23	12424
2022/7/24	12185
2022/7/25	9264
2022/7/26	7010
2022/7/27	12892
2022/7/28	13058
2022/7/29	13155
2022/7/30	12768
2022/7/31	13690
2022/8/1	9814
2022/8/2	7267
2022/8/3	13780
2022/8/4	13821
2022/8/5	13991
2022/8/6	12877
2022/8/7	13008
2022/8/8	8832
2022/8/9	7084
2022/8/10	13035
2022/8/11	13432
2022/8/12	10528
2022/8/13	6778
2022/8/14	9659
2022/8/15	7128
2022/8/16	5940
2022/8/17	9990
2022/8/18	11187
2022/8/19	11327
2022/8/20	11496
2022/8/21	11449
2022/8/22	8156
2022/8/23	5877
2022/8/24	10912
2022/8/25	10103
2022/8/26	8911
2022/8/27	7877
2022/8/28	7734
2022/8/29	5419
2022/8/30	4696
2022/8/31	8176
2022/9/1	7493
2022/9/2	6204
2022/9/3	5988
2022/9/4	5603
2022/9/5	3952
2022/9/6	3471
2022/9/7	6802
2022/9/8	5948
2022/9/9	5303
2022/9/10	4653
2022/9/11	4818
2022/9/12	3689
2022/9/13	2982
2022/9/14	6039
2022/9/15	5797
2022/9/16	4783
2022/9/17	4336
2022/9/18	4187
2022/9/19	2935
2022/9/20	1783
2022/9/21	2222
2022/9/22	5369
2022/9/23	3924
2022/9/24	2772
2022/9/25	1982
2022/9/26	3831
2022/9/27	2525
2022/9/28	2762
2022/9/29	2011
2022/9/30	1979
2022/10/1	1831
2022/10/2	1604
2022/10/3	585
2022/10/4	2158
2022/10/5	2236
2022/10/6	1609
2022/10/7	1474
2022/10/8	1294
2022/10/9	1055
2022/10/10	660
2022/10/11	581
2022/10/12	2375
2022/10/13	2011
2022/10/14	1759
2022/10/15	1441
2022/10/16	1291
2022/10/17	675
2022/10/18	2034
2022/10/19	1916
2022/10/20	1605
2022/10/21	1439
2022/10/22	1480
2022/10/23	1363
2022/10/24	725
2022/10/25	2366
2022/10/26	2293
2022/10/27	1923
2022/10/28	1977
2022/10/29	2094
2022/10/30	2010
2022/10/31	943
2022/11/1	3175
2022/11/2	3413
2022/11/3	3196
2022/11/4	1245
2022/11/5	4321
2022/11/6	3355
2022/11/7	1542
2022/11/8	4267
2022/11/9	4152
2022/11/10	3823
2022/11/11	3922
2022/11/12	4079
2022/11/13	3656
2022/11/14	1719
2022/11/15	5476
2022/11/16	5440
2022/11/17	4990
2022/11/18	4309
2022/11/19	4741
2022/11/20	4073
2022/11/21	2163
2022/11/22	6683
2022/11/23	7098
2022/11/24	2345
2022/11/25	6213
2022/11/26	6722
2022/11/27	5395
2022/11/28	2364
2022/11/29	7346
2022/11/30	7519
2022/12/1	6468
2022/12/2	6608
2022/12/3	6700
2022/12/4	5389
2022/12/5	2086
2022/12/6	8271
2022/12/7	8608
2022/12/8	7282
2022/12/9	7125
2022/12/10	7864
2022/12/11	6505
2022/12/12	3171
2022/12/13	10256
2022/12/14	10684
2022/12/15	9142
2022/12/16	8333
2022/12/17	9219
2022/12/18	7214
2022/12/19	3586
2022/12/20	10624
2022/12/21	10989
2022/12/22	9620
2022/12/23	9099
2022/12/24	9800
2022/12/25	7983
2022/12/26	3605
2022/12/27	10989
2022/12/28	10903
2022/12/29	9392
2022/12/30	7402
2022/12/31	5287
2023/1/1	3791
2023/1/2	3189
2023/1/3	4162
2023/1/4	4991
2023/1/5	10707
2023/1/6	11429
2023/1/7	11330
2023/1/8	8782
2023/1/9	3816
2023/1/10	3106
2023/1/11	9724
2023/1/12	7523
2023/1/13	6213
2023/1/14	5947
2023/1/15	4600
2023/1/16	2150
2023/1/17	6193
2023/1/18	5599
2023/1/19	4447
2023/1/20	3777
2023/1/21	3885
2023/1/22	2977
2023/1/23	1322
2023/1/24	4126
2023/1/25	3511
2023/1/26	2614
2023/1/27	2356
2023/1/28	2359
2023/1/29	1981
2023/1/30	822
2023/1/31	2714
2023/2/1	2646
2023/2/2	2033
2023/2/3	1733
2023/2/4	1617
2023/2/5	1387
2023/2/6	696
2023/2/7	1924
2023/2/8	1846
2023/2/9	1359
2023/2/10	1225
2023/2/11	1095
2023/2/12	406
2023/2/13	463
2023/2/14	1373
2023/2/15	1021
2023/2/16	865
2023/2/17	722
2023/2/18	688
2023/2/19	581
2023/2/20	241
2023/2/21	832
2023/2/22	697
2023/2/23	595
2023/2/24	202
2023/2/25	672
2023/2/26	505
2023/2/27	233
2023/2/28	641
2023/3/1	535
2023/3/2	486
2023/3/3	394
2023/3/4	397
2023/3/5	391
2023/3/6	215
2023/3/7	609
2023/3/8	511
2023/3/9	471
2023/3/10	402
2023/3/11	455
2023/3/12	318
2023/3/13	133
2023/3/14	470
2023/3/15	443
2023/3/16	343
2023/3/17	300
2023/3/18	358
2023/3/19	260
2023/3/20	141
2023/3/21	430
2023/3/22	138
2023/3/23	466
2023/3/24	338
2023/3/25	382
2023/3/26	250
2023/3/27	131
2023/3/28	348
2023/3/29	384
2023/3/30	308
2023/3/31	302
2023/4/1	356
2023/4/2	280
2023/4/3	122
2023/4/4	436
2023/4/5	394
2023/4/6	398
2023/4/7	365
2023/4/8	409
2023/4/9	379
2023/4/10	145
2023/4/11	509
2023/4/12	479
2023/4/13	469
2023/4/14	423
2023/4/15	417
2023/4/16	352
2023/4/17	181
2023/4/18	574
2023/4/19	594
2023/4/20	468
2023/4/21	513
2023/4/22	583
2023/4/23	440
2023/4/24	221
2023/4/25	694
2023/4/26	708
2023/4/27	639
2023/4/28	567
2023/4/29	776
2023/4/30	261
2023/5/1	279
2023/5/2	946
2023/5/3	830
2023/5/4	236
2023/5/5	241
2023/5/6	272
2023/5/7	774
2023/5/8	350
