# Supplementary material for: Spectral study of COVID-19 pandemic in Japan: The dependence of spectral gradient on the population size of the community
Source: PLoS One. 2025 Jan 13;20(1):e0314233. doi: 10.1371/journal.pone.0314233 (PMC11730377; doi:10.1371/journal.pone.0314233)
Supplement: S1 Dataset — (ZIP) [file pone.0314233.s001.zip › S1 Dataset/Short_1_12_COVID19_Chiba_230518.txt]

462	2
2022/2/1	5239
2022/2/2	4959
2022/2/3	5422
2022/2/4	5024
2022/2/5	5568
2022/2/6	4037
2022/2/7	2002
2022/2/8	5843
2022/2/9	5049
2022/2/10	5355
2022/2/11	4801
2022/2/12	1610
2022/2/13	4410
2022/2/14	1677
2022/2/15	5521
2022/2/16	4700
2022/2/17	5046
2022/2/18	3915
2022/2/19	4322
2022/2/20	3319
2022/2/21	1563
2022/2/22	4554
2022/2/23	4202
2022/2/24	1736
2022/2/25	3724
2022/2/26	4064
2022/2/27	3185
2022/2/28	1341
2022/3/1	4114
2022/3/2	3795
2022/3/3	3452
2022/3/4	3036
2022/3/5	3313
2022/3/6	2622
2022/3/7	1114
2022/3/8	3773
2022/3/9	3316
2022/3/10	3166
2022/3/11	2853
2022/3/12	3051
2022/3/13	2453
2022/3/14	1141
2022/3/15	3638
2022/3/16	3128
2022/3/17	2954
2022/3/18	2408
2022/3/19	2397
2022/3/20	1962
2022/3/21	1028
2022/3/22	728
2022/3/23	3060
2022/3/24	2696
2022/3/25	2536
2022/3/26	2609
2022/3/27	2112
2022/3/28	1003
2022/3/29	3213
2022/3/30	3086
2022/3/31	2784
2022/4/1	2469
2022/4/2	2883
2022/4/3	2196
2022/4/4	957
2022/4/5	3101
2022/4/6	3080
2022/4/7	2692
2022/4/8	2552
2022/4/9	2823
2022/4/10	2116
2022/4/11	1000
2022/4/12	3027
2022/4/13	2788
2022/4/14	2300
2022/4/15	1903
2022/4/16	1893
2022/4/17	1430
2022/4/18	603
2022/4/19	2115
2022/4/20	2106
2022/4/21	1770
2022/4/22	1698
2022/4/23	1762
2022/4/24	1350
2022/4/25	568
2022/4/26	1902
2022/4/27	1600
2022/4/28	1396
2022/4/29	1292
2022/4/30	363
2022/5/1	980
2022/5/2	440
2022/5/3	1427
2022/5/4	552
2022/5/5	600
2022/5/6	436
2022/5/7	1505
2022/5/8	1225
2022/5/9	501
2022/5/10	1476
2022/5/11	1220
2022/5/12	1035
2022/5/13	969
2022/5/14	1085
2022/5/15	803
2022/5/16	376
2022/5/17	1202
2022/5/18	1165
2022/5/19	932
2022/5/20	906
2022/5/21	1008
2022/5/22	752
2022/5/23	338
2022/5/24	1028
2022/5/25	965
2022/5/26	739
2022/5/27	686
2022/5/28	701
2022/5/29	496
2022/5/30	213
2022/5/31	707
2022/6/1	621
2022/6/2	478
2022/6/3	502
2022/6/4	456
2022/6/5	347
2022/6/6	169
2022/6/7	526
2022/6/8	460
2022/6/9	456
2022/6/10	373
2022/6/11	460
2022/6/12	331
2022/6/13	165
2022/6/14	490
2022/6/15	488
2022/6/16	484
2022/6/17	419
2022/6/18	481
2022/6/19	369
2022/6/20	175
2022/6/21	608
2022/6/22	609
2022/6/23	499
2022/6/24	541
2022/6/25	556
2022/6/26	472
2022/6/27	241
2022/6/28	863
2022/6/29	894
2022/6/30	971
2022/7/1	1026
2022/7/2	998
2022/7/3	953
2022/7/4	664
2022/7/5	1327
2022/7/6	1659
2022/7/7	2081
2022/7/8	2258
2022/7/9	2404
2022/7/10	2593
2022/7/11	1644
2022/7/12	2838
2022/7/13	3837
2022/7/14	4097
2022/7/15	4983
2022/7/16	5429
2022/7/17	4877
2022/7/18	4181
2022/7/19	2901
2022/7/20	5210
2022/7/21	7555
2022/7/22	9463
2022/7/23	9591
2022/7/24	8436
2022/7/25	7320
2022/7/26	8452
2022/7/27	8389
2022/7/28	11778
2022/7/29	10386
2022/7/30	10644
2022/7/31	9507
2022/8/1	7749
2022/8/2	6824
2022/8/3	10345
2022/8/4	11040
2022/8/5	10541
2022/8/6	10100
2022/8/7	9085
2022/8/8	7044
2022/8/9	7058
2022/8/10	8392
2022/8/11	8755
2022/8/12	8003
2022/8/13	5785
2022/8/14	4603
2022/8/15	5075
2022/8/16	4848
2022/8/17	6816
2022/8/18	6797
2022/8/19	8513
2022/8/20	7892
2022/8/21	7840
2022/8/22	4419
2022/8/23	5732
2022/8/24	7106
2022/8/25	9286
2022/8/26	7318
2022/8/27	6925
2022/8/28	5821
2022/8/29	4299
2022/8/30	4637
2022/8/31	6377
2022/9/1	6051
2022/9/2	5202
2022/9/3	4534
2022/9/4	4952
2022/9/5	2930
2022/9/6	3986
2022/9/7	4752
2022/9/8	4758
2022/9/9	3996
2022/9/10	3972
2022/9/11	3757
2022/9/12	2881
2022/9/13	3131
2022/9/14	4416
2022/9/15	3872
2022/9/16	3636
2022/9/17	3305
2022/9/18	2851
2022/9/19	2124
2022/9/20	1702
2022/9/21	2869
2022/9/22	3209
2022/9/23	3536
2022/9/24	2194
2022/9/25	2502
2022/9/26	2814
2022/9/27	1663
2022/9/28	1900
2022/9/29	1743
2022/9/30	1613
2022/10/1	1470
2022/10/2	1151
2022/10/3	613
2022/10/4	1732
2022/10/5	1608
2022/10/6	1397
2022/10/7	1249
2022/10/8	1108
2022/10/9	893
2022/10/10	491
2022/10/11	533
2022/10/12	1896
2022/10/13	1745
2022/10/14	1313
2022/10/15	1348
2022/10/16	994
2022/10/17	505
2022/10/18	1682
2022/10/19	1511
2022/10/20	1414
2022/10/21	1133
2022/10/22	1292
2022/10/23	1179
2022/10/24	527
2022/10/25	1925
2022/10/26	1721
2022/10/27	1630
2022/10/28	1406
2022/10/29	1595
2022/10/30	1496
2022/10/31	734
2022/11/1	2387
2022/11/2	2339
2022/11/3	2220
2022/11/4	1063
2022/11/5	2858
2022/11/6	2343
2022/11/7	997
2022/11/8	3032
2022/11/9	2770
2022/11/10	2487
2022/11/11	2600
2022/11/12	3019
2022/11/13	2633
2022/11/14	1288
2022/11/15	4295
2022/11/16	3886
2022/11/17	3472
2022/11/18	3061
2022/11/19	3769
2022/11/20	3075
2022/11/21	1639
2022/11/22	5115
2022/11/23	5316
2022/11/24	2239
2022/11/25	5072
2022/11/26	5909
2022/11/27	4299
2022/11/28	2005
2022/11/29	5921
2022/11/30	6036
2022/12/1	5641
2022/12/2	5333
2022/12/3	5057
2022/12/4	3940
2022/12/5	2252
2022/12/6	6526
2022/12/7	6678
2022/12/8	5931
2022/12/9	5692
2022/12/10	6705
2022/12/11	5553
2022/12/12	2902
2022/12/13	8906
2022/12/14	8669
2022/12/15	7751
2022/12/16	7027
2022/12/17	7514
2022/12/18	6430
2022/12/19	3157
2022/12/20	9451
2022/12/21	9147
2022/12/22	8064
2022/12/23	7687
2022/12/24	8548
2022/12/25	7043
2022/12/26	3195
2022/12/27	9520
2022/12/28	9114
2022/12/29	7996
2022/12/30	6114
2022/12/31	4319
2023/1/1	3714
2023/1/2	3165
2023/1/3	4092
2023/1/4	4040
2023/1/5	10181
2023/1/6	9586
2023/1/7	10182
2023/1/8	7606
2023/1/9	3751
2023/1/10	3234
2023/1/11	9071
2023/1/12	6933
2023/1/13	5845
2023/1/14	5566
2023/1/15	4570
2023/1/16	2099
2023/1/17	6104
2023/1/18	5262
2023/1/19	4057
2023/1/20	3821
2023/1/21	3733
2023/1/22	3175
2023/1/23	1374
2023/1/24	4058
2023/1/25	3458
2023/1/26	2832
2023/1/27	2566
2023/1/28	2505
2023/1/29	2000
2023/1/30	894
2023/1/31	2743
2023/2/1	2316
2023/2/2	1826
2023/2/3	1631
2023/2/4	1657
2023/2/5	1322
2023/2/6	630
2023/2/7	1793
2023/2/8	1649
2023/2/9	1271
2023/2/10	1181
2023/2/11	1079
2023/2/12	414
2023/2/13	341
2023/2/14	1157
2023/2/15	972
2023/2/16	780
2023/2/17	665
2023/2/18	591
2023/2/19	470
2023/2/20	250
2023/2/21	651
2023/2/22	560
2023/2/23	448
2023/2/24	183
2023/2/25	510
2023/2/26	402
2023/2/27	204
2023/2/28	487
2023/3/1	452
2023/3/2	397
2023/3/3	351
2023/3/4	397
2023/3/5	286
2023/3/6	133
2023/3/7	420
2023/3/8	421
2023/3/9	328
2023/3/10	305
2023/3/11	331
2023/3/12	289
2023/3/13	122
2023/3/14	429
2023/3/15	317
2023/3/16	322
2023/3/17	249
2023/3/18	289
2023/3/19	244
2023/3/20	92
2023/3/21	348
2023/3/22	178
2023/3/23	332
2023/3/24	320
2023/3/25	374
2023/3/26	257
2023/3/27	129
2023/3/28	349
2023/3/29	350
2023/3/30	308
2023/3/31	247
2023/4/1	359
2023/4/2	270
2023/4/3	110
2023/4/4	401
2023/4/5	441
2023/4/6	402
2023/4/7	381
2023/4/8	401
2023/4/9	389
2023/4/10	153
2023/4/11	470
2023/4/12	445
2023/4/13	443
2023/4/14	348
2023/4/15	389
2023/4/16	393
2023/4/17	183
2023/4/18	528
2023/4/19	605
2023/4/20	442
2023/4/21	421
2023/4/22	475
2023/4/23	409
2023/4/24	179
2023/4/25	483
2023/4/26	576
2023/4/27	488
2023/4/28	530
2023/4/29	671
2023/4/30	285
2023/5/1	233
2023/5/2	795
2023/5/3	700
2023/5/4	234
2023/5/5	194
2023/5/6	255
2023/5/7	709
2023/5/8	354
