# Supplementary material for: Spectral study of COVID-19 pandemic in Japan: The dependence of spectral gradient on the population size of the community
Source: PLoS One. 2025 Jan 13;20(1):e0314233. doi: 10.1371/journal.pone.0314233 (PMC11730377; doi:10.1371/journal.pone.0314233)
Supplement: S1 Dataset — (ZIP) [file pone.0314233.s001.zip › S1 Dataset/Short_1_13_COVID19_Tokyo_230518.txt]

714	2
2022/2/1	18812
2022/2/2	18552
2022/2/3	18957
2022/2/4	19825
2022/2/5	19921
2022/2/6	15650
2022/2/7	9076
2022/2/8	20039
2022/2/9	18055
2022/2/10	18442
2022/2/11	16186
2022/2/12	7955
2022/2/13	14354
2022/2/14	7234
2022/2/15	17850
2022/2/16	16422
2022/2/17	16435
2022/2/18	13657
2022/2/19	13708
2022/2/20	10955
2022/2/21	5733
2022/2/22	14084
2022/2/23	14403
2022/2/24	6657
2022/2/25	12439
2022/2/26	13289
2022/2/27	9854
2022/2/28	5486
2022/3/1	13056
2022/3/2	12168
2022/3/3	11100
2022/3/4	9364
2022/3/5	10255
2022/3/6	7761
2022/3/7	3974
2022/3/8	10507
2022/3/9	10098
2022/3/10	9222
2022/3/11	7969
2022/3/12	8641
2022/3/13	6921
2022/3/14	3701
2022/3/15	9817
2022/3/16	9294
2022/3/17	8126
2022/3/18	6998
2022/3/19	7159
2022/3/20	5628
2022/3/21	3289
2022/3/22	2999
2022/3/23	8523
2022/3/24	8541
2022/3/25	7457
2022/3/26	7804
2022/3/27	6592
2022/3/28	3735
2022/3/29	9268
2022/3/30	9281
2022/3/31	8562
2022/4/1	7441
2022/4/2	8362
2022/4/3	6672
2022/4/4	3386
2022/4/5	8665
2022/4/6	9264
2022/4/7	8836
2022/4/8	7872
2022/4/9	8381
2022/4/10	6676
2022/4/11	3554
2022/4/12	9024
2022/4/13	8813
2022/4/14	7522
2022/4/15	6401
2022/4/16	6287
2022/4/17	4637
2022/4/18	2363
2022/4/19	6773
2022/4/20	6884
2022/4/21	6109
2022/4/22	5396
2022/4/23	5775
2022/4/24	4431
2022/4/25	2414
2022/4/26	5911
2022/4/27	5775
2022/4/28	4862
2022/4/29	4128
2022/4/30	2246
2022/5/1	3211
2022/5/2	1986
2022/5/3	4009
2022/5/4	2682
2022/5/5	2406
2022/5/6	2449
2022/5/7	4781
2022/5/8	4226
2022/5/9	2481
2022/5/10	5036
2022/5/11	4759
2022/5/12	4144
2022/5/13	3826
2022/5/14	3991
2022/5/15	3196
2022/5/16	1725
2022/5/17	4312
2022/5/18	4518
2022/5/19	3804
2022/5/20	3548
2022/5/21	3935
2022/5/22	2884
2022/5/23	1503
2022/5/24	3841
2022/5/25	3745
2022/5/26	3029
2022/5/27	2645
2022/5/28	2556
2022/5/29	1930
2022/5/30	1040
2022/5/31	2628
2022/6/1	2489
2022/6/2	2257
2022/6/3	2009
2022/6/4	1954
2022/6/5	1459
2022/6/6	801
2022/6/7	1978
2022/6/8	2064
2022/6/9	1721
2022/6/10	1602
2022/6/11	1644
2022/6/12	1342
2022/6/13	800
2022/6/14	1893
2022/6/15	1961
2022/6/16	1707
2022/6/17	1608
2022/6/18	1898
2022/6/19	1487
2022/6/20	828
2022/6/21	2252
2022/6/22	2501
2022/6/23	2332
2022/6/24	2101
2022/6/25	2348
2022/6/26	1958
2022/6/27	1191
2022/6/28	3210
2022/6/29	3880
2022/6/30	3724
2022/7/1	3546
2022/7/2	3616
2022/7/3	3788
2022/7/4	2772
2022/7/5	5302
2022/7/6	8341
2022/7/7	8529
2022/7/8	8777
2022/7/9	9716
2022/7/10	9482
2022/7/11	6231
2022/7/12	11511
2022/7/13	16878
2022/7/14	16662
2022/7/15	19059
2022/7/16	18919
2022/7/17	17790
2022/7/18	12696
2022/7/19	11018
2022/7/20	20401
2022/7/21	31878
2022/7/22	34995
2022/7/23	32698
2022/7/24	28112
2022/7/25	22387
2022/7/26	31593
2022/7/27	29036
2022/7/28	40406
2022/7/29	36814
2022/7/30	33466
2022/7/31	31541
2022/8/1	21958
2022/8/2	30842
2022/8/3	38940
2022/8/4	35339
2022/8/5	37767
2022/8/6	30970
2022/8/7	26313
2022/8/8	17884
2022/8/9	29115
2022/8/10	34243
2022/8/11	31247
2022/8/12	20401
2022/8/13	23773
2022/8/14	22740
2022/8/15	23135
2022/8/16	23511
2022/8/17	29416
2022/8/18	27453
2022/8/19	27676
2022/8/20	25277
2022/8/21	24780
2022/8/22	15085
2022/8/23	21770
2022/8/24	25444
2022/8/25	23129
2022/8/26	18423
2022/8/27	17126
2022/8/28	15834
2022/8/29	9880
2022/8/30	14219
2022/8/31	15428
2022/9/1	14451
2022/9/2	12413
2022/9/3	12561
2022/9/4	9635
2022/9/5	7296
2022/9/6	9486
2022/9/7	13568
2022/9/8	10640
2022/9/9	9240
2022/9/10	9988
2022/9/11	7750
2022/9/12	5654
2022/9/13	8855
2022/9/14	10593
2022/9/15	8825
2022/9/16	8636
2022/9/17	8018
2022/9/18	8077
2022/9/19	4069
2022/9/20	3794
2022/9/21	7059
2022/9/22	8850
2022/9/23	7559
2022/9/24	4855
2022/9/25	5621
2022/9/26	6316
2022/9/27	5247
2022/9/28	5327
2022/9/29	5032
2022/9/30	4558
2022/10/1	3834
2022/10/2	2922
2022/10/3	1673
2022/10/4	4310
2022/10/5	4067
2022/10/6	3042
2022/10/7	3554
2022/10/8	2605
2022/10/9	2242
2022/10/10	1372
2022/10/11	1504
2022/10/12	4790
2022/10/13	4338
2022/10/14	3495
2022/10/15	3239
2022/10/16	2714
2022/10/17	1588
2022/10/18	4213
2022/10/19	4204
2022/10/20	3489
2022/10/21	2840
2022/10/22	3231
2022/10/23	2805
2022/10/24	1735
2022/10/25	4702
2022/10/26	4347
2022/10/27	3941
2022/10/28	3520
2022/10/29	4121
2022/10/30	3687
2022/10/31	2019
2022/11/1	6520
2022/11/2	6346
2022/11/3	6686
2022/11/4	3090
2022/11/5	7967
2022/11/6	6264
2022/11/7	3489
2022/11/8	8665
2022/11/9	9012
2022/11/10	7969
2022/11/11	7899
2022/11/12	8021
2022/11/13	6922
2022/11/14	4025
2022/11/15	11196
2022/11/16	10114
2022/11/17	9755
2022/11/18	8292
2022/11/19	9457
2022/11/20	7777
2022/11/21	4619
2022/11/22	12758
2022/11/23	12850
2022/11/24	5639
2022/11/25	12938
2022/11/26	13569
2022/11/27	10346
2022/11/28	5767
2022/11/29	14680
2022/11/30	14399
2022/12/1	12332
2022/12/2	11244
2022/12/3	13321
2022/12/4	10454
2022/12/5	5388
2022/12/6	15501
2022/12/7	14946
2022/12/8	14104
2022/12/9	13556
2022/12/10	14566
2022/12/11	12164
2022/12/12	7044
2022/12/13	19800
2022/12/14	18812
2022/12/15	17687
2022/12/16	16273
2022/12/17	17020
2022/12/18	13646
2022/12/19	7949
2022/12/20	20513
2022/12/21	21186
2022/12/22	18820
2022/12/23	17332
2022/12/24	18731
2022/12/25	15403
2022/12/26	8428
2022/12/27	22063
2022/12/28	20243
2022/12/29	18372
2022/12/30	14525
2022/12/31	11189
2023/1/1	9186
2023/1/2	7537
2023/1/3	9628
2023/1/4	10554
2023/1/5	20735
2023/1/6	20720
2023/1/7	19630
2023/1/8	15124
2023/1/9	8199
2023/1/10	7462
2023/1/11	16772
2023/1/12	13427
2023/1/13	11241
2023/1/14	10727
2023/1/15	8269
2023/1/16	4433
2023/1/17	11120
2023/1/18	9187
2023/1/19	7719
2023/1/20	6603
2023/1/21	6607
2023/1/22	5110
2023/1/23	2677
2023/1/24	7306
2023/1/25	5934
2023/1/26	5061
2023/1/27	4297
2023/1/28	4515
2023/1/29	3427
2023/1/30	1818
2023/1/31	4862
2023/2/1	4012
2023/2/2	3502
2023/2/3	2941
2023/2/4	2992
2023/2/5	2287
2023/2/6	1105
2023/2/7	3131
2023/2/8	2612
2023/2/9	2173
2023/2/10	1922
2023/2/11	1752
2023/2/12	799
2023/2/13	810
2023/2/14	2232
2023/2/15	1858
2023/2/16	1454
2023/2/17	1272
2023/2/18	1146
2023/2/19	992
2023/2/20	510
2023/2/21	1451
2023/2/22	1195
2023/2/23	1072
2023/2/24	427
2023/2/25	1182
2023/2/26	810
2023/2/27	370
2023/2/28	1181
2023/3/1	1028
2023/3/2	952
2023/3/3	736
2023/3/4	795
2023/3/5	705
2023/3/6	335
2023/3/7	989
2023/3/8	926
2023/3/9	794
2023/3/10	778
2023/3/11	805
2023/3/12	606
2023/3/13	313
2023/3/14	988
2023/3/15	816
2023/3/16	680
2023/3/17	631
2023/3/18	627
2023/3/19	549
2023/3/20	270
2023/3/21	877
2023/3/22	373
2023/3/23	908
2023/3/24	893
2023/3/25	863
2023/3/26	667
2023/3/27	355
2023/3/28	1001
2023/3/29	1002
2023/3/30	956
2023/3/31	854
2023/4/1	991
2023/4/2	789
2023/4/3	420
2023/4/4	1357
2023/4/5	1204
2023/4/6	1109
2023/4/7	1133
2023/4/8	1261
2023/4/9	956
2023/4/10	458
2023/4/11	1490
2023/4/12	1334
2023/4/13	1181
2023/4/14	1215
2023/4/15	1197
2023/4/16	891
2023/4/17	474
2023/4/18	1696
2023/4/19	1514
2023/4/20	1449
2023/4/21	1441
2023/4/22	1477
2023/4/23	1138
2023/4/24	571
2023/4/25	1909
2023/4/26	1745
2023/4/27	1663
2023/4/28	1613
2023/4/29	1923
2023/4/30	976
2023/5/1	837
2023/5/2	2604
2023/5/3	2187
2023/5/4	994
2023/5/5	906
2023/5/6	1062
2023/5/7	2345
2023/5/8	1331
2023/5/9	0
2023/5/10	0
2023/5/11	0
2023/5/12	0
2023/5/13	0
2023/5/14	0
2023/5/15	0
2023/5/16	0
2023/5/17	0
2023/5/18	0
2023/5/19	0
2023/5/20	0
2023/5/21	0
2023/5/22	0
2023/5/23	0
2023/5/24	0
2023/5/25	0
2023/5/26	0
2023/5/27	0
2023/5/28	0
2023/5/29	0
2023/5/30	0
2023/5/31	0
2023/6/1	0
2023/6/2	0
2023/6/3	0
2023/6/4	0
2023/6/5	0
2023/6/6	0
2023/6/7	0
2023/6/8	0
2023/6/9	0
2023/6/10	0
2023/6/11	0
2023/6/12	0
2023/6/13	0
2023/6/14	0
2023/6/15	0
2023/6/16	0
2023/6/17	0
2023/6/18	0
2023/6/19	0
2023/6/20	0
2023/6/21	0
2023/6/22	0
2023/6/23	0
2023/6/24	0
2023/6/25	0
2023/6/26	0
2023/6/27	0
2023/6/28	0
2023/6/29	0
2023/6/30	0
2023/7/1	0
2023/7/2	0
2023/7/3	0
2023/7/4	0
2023/7/5	0
2023/7/6	0
2023/7/7	0
2023/7/8	0
2023/7/9	0
2023/7/10	0
2023/7/11	0
2023/7/12	0
2023/7/13	0
2023/7/14	0
2023/7/15	0
2023/7/16	0
2023/7/17	0
2023/7/18	0
2023/7/19	0
2023/7/20	0
2023/7/21	0
2023/7/22	0
2023/7/23	0
2023/7/24	0
2023/7/25	0
2023/7/26	0
2023/7/27	0
2023/7/28	0
2023/7/29	0
2023/7/30	0
2023/7/31	0
2023/8/1	0
2023/8/2	0
2023/8/3	0
2023/8/4	0
2023/8/5	0
2023/8/6	0
2023/8/7	0
2023/8/8	0
2023/8/9	0
2023/8/10	0
2023/8/11	0
2023/8/12	0
2023/8/13	0
2023/8/14	0
2023/8/15	0
2023/8/16	0
2023/8/17	0
2023/8/18	0
2023/8/19	0
2023/8/20	0
2023/8/21	0
2023/8/22	0
2023/8/23	0
2023/8/24	0
2023/8/25	0
2023/8/26	0
2023/8/27	0
2023/8/28	0
2023/8/29	0
2023/8/30	0
2023/8/31	0
2023/9/1	0
2023/9/2	0
2023/9/3	0
2023/9/4	0
2023/9/5	0
2023/9/6	0
2023/9/7	0
2023/9/8	0
2023/9/9	0
2023/9/10	0
2023/9/11	0
2023/9/12	0
2023/9/13	0
2023/9/14	0
2023/9/15	0
2023/9/16	0
2023/9/17	0
2023/9/18	0
2023/9/19	0
2023/9/20	0
2023/9/21	0
2023/9/22	0
2023/9/23	0
2023/9/24	0
2023/9/25	0
2023/9/26	0
2023/9/27	0
2023/9/28	0
2023/9/29	0
2023/9/30	0
2023/10/1	0
2023/10/2	0
2023/10/3	0
2023/10/4	0
2023/10/5	0
2023/10/6	0
2023/10/7	0
2023/10/8	0
2023/10/9	0
2023/10/10	0
2023/10/11	0
2023/10/12	0
2023/10/13	0
2023/10/14	0
2023/10/15	0
2023/10/16	0
2023/10/17	0
2023/10/18	0
2023/10/19	0
2023/10/20	0
2023/10/21	0
2023/10/22	0
2023/10/23	0
2023/10/24	0
2023/10/25	0
2023/10/26	0
2023/10/27	0
2023/10/28	0
2023/10/29	0
2023/10/30	0
2023/10/31	0
2023/11/1	0
2023/11/2	0
2023/11/3	0
2023/11/4	0
2023/11/5	0
2023/11/6	0
2023/11/7	0
2023/11/8	0
2023/11/9	0
2023/11/10	0
2023/11/11	0
2023/11/12	0
2023/11/13	0
2023/11/14	0
2023/11/15	0
2023/11/16	0
2023/11/17	0
2023/11/18	0
2023/11/19	0
2023/11/20	0
2023/11/21	0
2023/11/22	0
2023/11/23	0
2023/11/24	0
2023/11/25	0
2023/11/26	0
2023/11/27	0
2023/11/28	0
2023/11/29	0
2023/11/30	0
2023/12/1	0
2023/12/2	0
2023/12/3	0
2023/12/4	0
2023/12/5	0
2023/12/6	0
2023/12/7	0
2023/12/8	0
2023/12/9	0
2023/12/10	0
2023/12/11	0
2023/12/12	0
2023/12/13	0
2023/12/14	0
2023/12/15	0
2023/12/16	0
2023/12/17	0
2023/12/18	0
2023/12/19	0
2023/12/20	0
2023/12/21	0
2023/12/22	0
2023/12/23	0
2023/12/24	0
2023/12/25	0
2023/12/26	0
2023/12/27	0
2023/12/28	0
2023/12/29	0
2023/12/30	0
2023/12/31	0
2024/1/1	0
2024/1/2	0
2024/1/3	0
2024/1/4	0
2024/1/5	0
2024/1/6	0
2024/1/7	0
2024/1/8	0
2024/1/9	0
2024/1/10	0
2024/1/11	0
2024/1/12	0
2024/1/13	0
2024/1/14	0
2024/1/15	0
