# Supplementary material for: Spectral study of COVID-19 pandemic in Japan: The dependence of spectral gradient on the population size of the community
Source: PLoS One. 2025 Jan 13;20(1):e0314233. doi: 10.1371/journal.pone.0314233 (PMC11730377; doi:10.1371/journal.pone.0314233)
Supplement: S1 Dataset — (ZIP) [file pone.0314233.s001.zip › S1 Dataset/Short_1_14_COVID19_Kanagawa_230518.txt]

462	2
2022/2/1	8370
2022/2/2	7755
2022/2/3	7991
2022/2/4	7960
2022/2/5	8956
2022/2/6	6198
2022/2/7	3712
2022/2/8	8905
2022/2/9	8247
2022/2/10	8203
2022/2/11	7231
2022/2/12	3405
2022/2/13	6645
2022/2/14	3519
2022/2/15	8849
2022/2/16	7882
2022/2/17	8044
2022/2/18	6205
2022/2/19	7280
2022/2/20	5530
2022/2/21	2574
2022/2/22	7606
2022/2/23	7462
2022/2/24	3006
2022/2/25	6387
2022/2/26	7107
2022/2/27	5233
2022/2/28	2647
2022/3/1	7099
2022/3/2	7048
2022/3/3	5700
2022/3/4	5340
2022/3/5	5985
2022/3/6	4495
2022/3/7	2149
2022/3/8	6376
2022/3/9	6311
2022/3/10	4842
2022/3/11	4470
2022/3/12	5372
2022/3/13	4197
2022/3/14	2105
2022/3/15	5711
2022/3/16	5459
2022/3/17	4417
2022/3/18	3504
2022/3/19	3978
2022/3/20	2983
2022/3/21	1771
2022/3/22	1244
2022/3/23	4731
2022/3/24	4430
2022/3/25	3664
2022/3/26	4284
2022/3/27	3408
2022/3/28	1740
2022/3/29	4847
2022/3/30	4618
2022/3/31	3856
2022/4/1	3570
2022/4/2	3951
2022/4/3	3232
2022/4/4	1589
2022/4/5	4252
2022/4/6	4433
2022/4/7	4059
2022/4/8	3664
2022/4/9	4194
2022/4/10	3119
2022/4/11	1718
2022/4/12	4534
2022/4/13	4161
2022/4/14	3369
2022/4/15	3015
2022/4/16	2910
2022/4/17	2087
2022/4/18	1059
2022/4/19	3184
2022/4/20	3313
2022/4/21	2679
2022/4/22	2502
2022/4/23	2809
2022/4/24	2264
2022/4/25	1141
2022/4/26	2919
2022/4/27	2745
2022/4/28	2270
2022/4/29	2010
2022/4/30	882
2022/5/1	1517
2022/5/2	829
2022/5/3	2000
2022/5/4	1087
2022/5/5	1101
2022/5/6	1011
2022/5/7	2528
2022/5/8	2136
2022/5/9	1012
2022/5/10	2555
2022/5/11	2181
2022/5/12	1852
2022/5/13	1713
2022/5/14	1877
2022/5/15	1511
2022/5/16	833
2022/5/17	2143
2022/5/18	2067
2022/5/19	1700
2022/5/20	1606
2022/5/21	1839
2022/5/22	1418
2022/5/23	661
2022/5/24	1898
2022/5/25	1657
2022/5/26	1347
2022/5/27	1159
2022/5/28	1214
2022/5/29	936
2022/5/30	499
2022/5/31	1212
2022/6/1	1130
2022/6/2	897
2022/6/3	852
2022/6/4	893
2022/6/5	677
2022/6/6	395
2022/6/7	911
2022/6/8	846
2022/6/9	716
2022/6/10	610
2022/6/11	719
2022/6/12	586
2022/6/13	316
2022/6/14	906
2022/6/15	888
2022/6/16	786
2022/6/17	701
2022/6/18	840
2022/6/19	698
2022/6/20	365
2022/6/21	1082
2022/6/22	1022
2022/6/23	978
2022/6/24	923
2022/6/25	1027
2022/6/26	856
2022/6/27	443
2022/6/28	1402
2022/6/29	1701
2022/6/30	1574
2022/7/1	1519
2022/7/2	1749
2022/7/3	1815
2022/7/4	1814
2022/7/5	1939
2022/7/6	3038
2022/7/7	3130
2022/7/8	3677
2022/7/9	4009
2022/7/10	4304
2022/7/11	4230
2022/7/12	4991
2022/7/13	6193
2022/7/14	6155
2022/7/15	7603
2022/7/16	7638
2022/7/17	8147
2022/7/18	9445
2022/7/19	8576
2022/7/20	11443
2022/7/21	9230
2022/7/22	10747
2022/7/23	13716
2022/7/24	12100
2022/7/25	12495
2022/7/26	11108
2022/7/27	16554
2022/7/28	15255
2022/7/29	13234
2022/7/30	15031
2022/7/31	15088
2022/8/1	14409
2022/8/2	12565
2022/8/3	15730
2022/8/4	14007
2022/8/5	13178
2022/8/6	14100
2022/8/7	12554
2022/8/8	12631
2022/8/9	13613
2022/8/10	12965
2022/8/11	12009
2022/8/12	12432
2022/8/13	9571
2022/8/14	9703
2022/8/15	9049
2022/8/16	8614
2022/8/17	9945
2022/8/18	10009
2022/8/19	9562
2022/8/20	11333
2022/8/21	10741
2022/8/22	9212
2022/8/23	8987
2022/8/24	9790
2022/8/25	7841
2022/8/26	9093
2022/8/27	8802
2022/8/28	7536
2022/8/29	7203
2022/8/30	6775
2022/8/31	6367
2022/9/1	5760
2022/9/2	6764
2022/9/3	6196
2022/9/4	5604
2022/9/5	5176
2022/9/6	4826
2022/9/7	5400
2022/9/8	4677
2022/9/9	5988
2022/9/10	5336
2022/9/11	5309
2022/9/12	4476
2022/9/13	4279
2022/9/14	5139
2022/9/15	4042
2022/9/16	4784
2022/9/17	4914
2022/9/18	4457
2022/9/19	2942
2022/9/20	2782
2022/9/21	2975
2022/9/22	3500
2022/9/23	4674
2022/9/24	3794
2022/9/25	2864
2022/9/26	2918
2022/9/27	2571
2022/9/28	3229
2022/9/29	3026
2022/9/30	2368
2022/10/1	2620
2022/10/2	1906
2022/10/3	1265
2022/10/4	2607
2022/10/5	2542
2022/10/6	2333
2022/10/7	2051
2022/10/8	1690
2022/10/9	1424
2022/10/10	832
2022/10/11	941
2022/10/12	2355
2022/10/13	2453
2022/10/14	2058
2022/10/15	2045
2022/10/16	1691
2022/10/17	1022
2022/10/18	2011
2022/10/19	2222
2022/10/20	1991
2022/10/21	1804
2022/10/22	1892
2022/10/23	1807
2022/10/24	1122
2022/10/25	2409
2022/10/26	2812
2022/10/27	2333
2022/10/28	2210
2022/10/29	2562
2022/10/30	2165
2022/10/31	1684
2022/11/1	3795
2022/11/2	3641
2022/11/3	3930
2022/11/4	2415
2022/11/5	4652
2022/11/6	4253
2022/11/7	2419
2022/11/8	4806
2022/11/9	4744
2022/11/10	5190
2022/11/11	4621
2022/11/12	5127
2022/11/13	4452
2022/11/14	2984
2022/11/15	6298
2022/11/16	6516
2022/11/17	6128
2022/11/18	5497
2022/11/19	5802
2022/11/20	5058
2022/11/21	3488
2022/11/22	7235
2022/11/23	7909
2022/11/24	4708
2022/11/25	6825
2022/11/26	7683
2022/11/27	6684
2022/11/28	4066
2022/11/29	8167
2022/11/30	8573
2022/12/1	7879
2022/12/2	7163
2022/12/3	8029
2022/12/4	6498
2022/12/5	3977
2022/12/6	7897
2022/12/7	8939
2022/12/8	8413
2022/12/9	8185
2022/12/10	9067
2022/12/11	7691
2022/12/12	4686
2022/12/13	10618
2022/12/14	11328
2022/12/15	11040
2022/12/16	10065
2022/12/17	10420
2022/12/18	8899
2022/12/19	5618
2022/12/20	10730
2022/12/21	11833
2022/12/22	11470
2022/12/23	10331
2022/12/24	11701
2022/12/25	9784
2022/12/26	5988
2022/12/27	11451
2022/12/28	11984
2022/12/29	11674
2022/12/30	8491
2022/12/31	6891
2023/1/1	5518
2023/1/2	5008
2023/1/3	4828
2023/1/4	6574
2023/1/5	10688
2023/1/6	11773
2023/1/7	12840
2023/1/8	10099
2023/1/9	6777
2023/1/10	4558
2023/1/11	9898
2023/1/12	9337
2023/1/13	7806
2023/1/14	7875
2023/1/15	6027
2023/1/16	3646
2023/1/17	6836
2023/1/18	6496
2023/1/19	5634
2023/1/20	4396
2023/1/21	4541
2023/1/22	3551
2023/1/23	2194
2023/1/24	4591
2023/1/25	4278
2023/1/26	3729
2023/1/27	3246
2023/1/28	3206
2023/1/29	2463
2023/1/30	1543
2023/1/31	3044
2023/2/1	2863
2023/2/2	2592
2023/2/3	2368
2023/2/4	2286
2023/2/5	1812
2023/2/6	1054
2023/2/7	2324
2023/2/8	2000
2023/2/9	1862
2023/2/10	1584
2023/2/11	1464
2023/2/12	712
2023/2/13	600
2023/2/14	1482
2023/2/15	1321
2023/2/16	1113
2023/2/17	1053
2023/2/18	888
2023/2/19	667
2023/2/20	395
2023/2/21	882
2023/2/22	846
2023/2/23	731
2023/2/24	379
2023/2/25	736
2023/2/26	499
2023/2/27	292
2023/2/28	771
2023/3/1	628
2023/3/2	545
2023/3/3	489
2023/3/4	491
2023/3/5	422
2023/3/6	259
2023/3/7	536
2023/3/8	501
2023/3/9	489
2023/3/10	456
2023/3/11	450
2023/3/12	323
2023/3/13	222
2023/3/14	468
2023/3/15	460
2023/3/16	464
2023/3/17	369
2023/3/18	395
2023/3/19	311
2023/3/20	190
2023/3/21	385
2023/3/22	220
2023/3/23	503
2023/3/24	422
2023/3/25	504
2023/3/26	402
2023/3/27	198
2023/3/28	454
2023/3/29	468
2023/3/30	457
2023/3/31	413
2023/4/1	465
2023/4/2	408
2023/4/3	274
2023/4/4	637
2023/4/5	595
2023/4/6	602
2023/4/7	583
2023/4/8	594
2023/4/9	489
2023/4/10	310
2023/4/11	725
2023/4/12	679
2023/4/13	631
2023/4/14	553
2023/4/15	569
2023/4/16	477
2023/4/17	278
2023/4/18	784
2023/4/19	685
2023/4/20	769
2023/4/21	594
2023/4/22	791
2023/4/23	613
2023/4/24	372
2023/4/25	829
2023/4/26	809
2023/4/27	833
2023/4/28	788
2023/4/29	984
2023/4/30	567
2023/5/1	462
2023/5/2	1179
2023/5/3	975
2023/5/4	591
2023/5/5	542
2023/5/6	433
2023/5/7	886
2023/5/8	567
