# Supplementary material for: Spectral study of COVID-19 pandemic in Japan: The dependence of spectral gradient on the population size of the community
Source: PLoS One. 2025 Jan 13;20(1):e0314233. doi: 10.1371/journal.pone.0314233 (PMC11730377; doi:10.1371/journal.pone.0314233)
Supplement: S1 Dataset — (ZIP) [file pone.0314233.s001.zip › S1 Dataset/Short_1_15_COVID19_Niigata_230518.txt]

462	2
2022/2/1	547
2022/2/2	660
2022/2/3	525
2022/2/4	514
2022/2/5	508
2022/2/6	354
2022/2/7	243
2022/2/8	529
2022/2/9	622
2022/2/10	516
2022/2/11	550
2022/2/12	308
2022/2/13	445
2022/2/14	267
2022/2/15	532
2022/2/16	654
2022/2/17	529
2022/2/18	475
2022/2/19	482
2022/2/20	404
2022/2/21	232
2022/2/22	525
2022/2/23	554
2022/2/24	295
2022/2/25	453
2022/2/26	447
2022/2/27	323
2022/2/28	246
2022/3/1	400
2022/3/2	402
2022/3/3	381
2022/3/4	330
2022/3/5	327
2022/3/6	330
2022/3/7	180
2022/3/8	410
2022/3/9	408
2022/3/10	424
2022/3/11	437
2022/3/12	434
2022/3/13	419
2022/3/14	251
2022/3/15	515
2022/3/16	527
2022/3/17	510
2022/3/18	410
2022/3/19	439
2022/3/20	389
2022/3/21	291
2022/3/22	219
2022/3/23	508
2022/3/24	589
2022/3/25	464
2022/3/26	500
2022/3/27	461
2022/3/28	295
2022/3/29	712
2022/3/30	788
2022/3/31	703
2022/4/1	691
2022/4/2	667
2022/4/3	455
2022/4/4	337
2022/4/5	756
2022/4/6	850
2022/4/7	734
2022/4/8	751
2022/4/9	740
2022/4/10	562
2022/4/11	312
2022/4/12	807
2022/4/13	877
2022/4/14	781
2022/4/15	643
2022/4/16	609
2022/4/17	473
2022/4/18	233
2022/4/19	596
2022/4/20	604
2022/4/21	510
2022/4/22	482
2022/4/23	544
2022/4/24	399
2022/4/25	251
2022/4/26	506
2022/4/27	522
2022/4/28	442
2022/4/29	453
2022/4/30	168
2022/5/1	253
2022/5/2	150
2022/5/3	547
2022/5/4	326
2022/5/5	245
2022/5/6	251
2022/5/7	596
2022/5/8	501
2022/5/9	276
2022/5/10	578
2022/5/11	540
2022/5/12	406
2022/5/13	423
2022/5/14	470
2022/5/15	341
2022/5/16	191
2022/5/17	480
2022/5/18	429
2022/5/19	382
2022/5/20	365
2022/5/21	383
2022/5/22	297
2022/5/23	144
2022/5/24	434
2022/5/25	438
2022/5/26	348
2022/5/27	364
2022/5/28	311
2022/5/29	229
2022/5/30	112
2022/5/31	267
2022/6/1	260
2022/6/2	208
2022/6/3	184
2022/6/4	185
2022/6/5	115
2022/6/6	59
2022/6/7	137
2022/6/8	152
2022/6/9	121
2022/6/10	133
2022/6/11	121
2022/6/12	103
2022/6/13	30
2022/6/14	140
2022/6/15	120
2022/6/16	108
2022/6/17	141
2022/6/18	127
2022/6/19	94
2022/6/20	50
2022/6/21	160
2022/6/22	148
2022/6/23	148
2022/6/24	97
2022/6/25	123
2022/6/26	67
2022/6/27	41
2022/6/28	124
2022/6/29	109
2022/6/30	107
2022/7/1	119
2022/7/2	129
2022/7/3	164
2022/7/4	94
2022/7/5	191
2022/7/6	295
2022/7/7	274
2022/7/8	307
2022/7/9	307
2022/7/10	359
2022/7/11	271
2022/7/12	346
2022/7/13	585
2022/7/14	783
2022/7/15	718
2022/7/16	814
2022/7/17	775
2022/7/18	681
2022/7/19	516
2022/7/20	808
2022/7/21	1710
2022/7/22	1968
2022/7/23	1842
2022/7/24	1965
2022/7/25	1577
2022/7/26	1575
2022/7/27	2210
2022/7/28	3247
2022/7/29	2645
2022/7/30	2435
2022/7/31	2696
2022/8/1	2008
2022/8/2	2429
2022/8/3	2957
2022/8/4	2928
2022/8/5	3704
2022/8/6	2709
2022/8/7	3376
2022/8/8	2441
2022/8/9	1631
2022/8/10	3420
2022/8/11	3596
2022/8/12	3312
2022/8/13	1863
2022/8/14	2625
2022/8/15	1841
2022/8/16	1391
2022/8/17	2795
2022/8/18	3727
2022/8/19	4006
2022/8/20	4002
2022/8/21	3335
2022/8/22	3538
2022/8/23	1994
2022/8/24	3623
2022/8/25	3703
2022/8/26	3051
2022/8/27	2851
2022/8/28	2652
2022/8/29	1931
2022/8/30	1401
2022/8/31	2501
2022/9/1	2940
2022/9/2	2134
2022/9/3	2022
2022/9/4	2205
2022/9/5	1400
2022/9/6	949
2022/9/7	2337
2022/9/8	2107
2022/9/9	1590
2022/9/10	1356
2022/9/11	1479
2022/9/12	939
2022/9/13	687
2022/9/14	1632
2022/9/15	1486
2022/9/16	1205
2022/9/17	1118
2022/9/18	1085
2022/9/19	757
2022/9/20	496
2022/9/21	579
2022/9/22	1495
2022/9/23	1167
2022/9/24	908
2022/9/25	556
2022/9/26	620
2022/9/27	817
2022/9/28	952
2022/9/29	670
2022/9/30	597
2022/10/1	580
2022/10/2	462
2022/10/3	231
2022/10/4	798
2022/10/5	786
2022/10/6	624
2022/10/7	516
2022/10/8	451
2022/10/9	370
2022/10/10	233
2022/10/11	255
2022/10/12	971
2022/10/13	897
2022/10/14	737
2022/10/15	664
2022/10/16	578
2022/10/17	236
2022/10/18	955
2022/10/19	887
2022/10/20	708
2022/10/21	560
2022/10/22	590
2022/10/23	540
2022/10/24	273
2022/10/25	920
2022/10/26	936
2022/10/27	883
2022/10/28	836
2022/10/29	929
2022/10/30	820
2022/10/31	521
2022/11/1	1777
2022/11/2	1567
2022/11/3	1560
2022/11/4	647
2022/11/5	1759
2022/11/6	1492
2022/11/7	711
2022/11/8	1997
2022/11/9	2057
2022/11/10	1744
2022/11/11	1636
2022/11/12	1884
2022/11/13	1443
2022/11/14	909
2022/11/15	2662
2022/11/16	2696
2022/11/17	2281
2022/11/18	2148
2022/11/19	2127
2022/11/20	1698
2022/11/21	1053
2022/11/22	3029
2022/11/23	3398
2022/11/24	1563
2022/11/25	2886
2022/11/26	3260
2022/11/27	2235
2022/11/28	1208
2022/11/29	3187
2022/11/30	3335
2022/12/1	2782
2022/12/2	2563
2022/12/3	2568
2022/12/4	1774
2022/12/5	1202
2022/12/6	3636
2022/12/7	3671
2022/12/8	3093
2022/12/9	2976
2022/12/10	3230
2022/12/11	2674
2022/12/12	1411
2022/12/13	3873
2022/12/14	3991
2022/12/15	3251
2022/12/16	2974
2022/12/17	3160
2022/12/18	2388
2022/12/19	1350
2022/12/20	3349
2022/12/21	3383
2022/12/22	2837
2022/12/23	3272
2022/12/24	2939
2022/12/25	1958
2022/12/26	1121
2022/12/27	3592
2022/12/28	3014
2022/12/29	2468
2022/12/30	1850
2022/12/31	1406
2023/1/1	1052
2023/1/2	937
2023/1/3	1070
2023/1/4	1527
2023/1/5	2990
2023/1/6	3083
2023/1/7	2962
2023/1/8	2090
2023/1/9	1221
2023/1/10	995
2023/1/11	2888
2023/1/12	2173
2023/1/13	1717
2023/1/14	1506
2023/1/15	1068
2023/1/16	617
2023/1/17	1687
2023/1/18	1408
2023/1/19	1207
2023/1/20	991
2023/1/21	1085
2023/1/22	753
2023/1/23	415
2023/1/24	1340
2023/1/25	1047
2023/1/26	721
2023/1/27	748
2023/1/28	710
2023/1/29	537
2023/1/30	258
2023/1/31	899
2023/2/1	707
2023/2/2	671
2023/2/3	627
2023/2/4	567
2023/2/5	443
2023/2/6	269
2023/2/7	827
2023/2/8	634
2023/2/9	501
2023/2/10	396
2023/2/11	439
2023/2/12	188
2023/2/13	100
2023/2/14	555
2023/2/15	471
2023/2/16	392
2023/2/17	343
2023/2/18	341
2023/2/19	212
2023/2/20	116
2023/2/21	457
2023/2/22	428
2023/2/23	364
2023/2/24	131
2023/2/25	394
2023/2/26	246
2023/2/27	105
2023/2/28	393
2023/3/1	319
2023/3/2	261
2023/3/3	277
2023/3/4	242
2023/3/5	224
2023/3/6	84
2023/3/7	350
2023/3/8	358
2023/3/9	290
2023/3/10	217
2023/3/11	324
2023/3/12	185
2023/3/13	97
2023/3/14	369
2023/3/15	298
2023/3/16	230
2023/3/17	228
2023/3/18	224
2023/3/19	198
2023/3/20	83
2023/3/21	323
2023/3/22	107
2023/3/23	334
2023/3/24	256
2023/3/25	246
2023/3/26	169
2023/3/27	70
2023/3/28	314
2023/3/29	289
2023/3/30	222
2023/3/31	188
2023/4/1	220
2023/4/2	164
2023/4/3	87
2023/4/4	243
2023/4/5	235
2023/4/6	185
2023/4/7	215
2023/4/8	224
2023/4/9	141
2023/4/10	49
2023/4/11	284
2023/4/12	221
2023/4/13	228
2023/4/14	209
2023/4/15	215
2023/4/16	134
2023/4/17	65
2023/4/18	342
2023/4/19	261
2023/4/20	247
2023/4/21	264
2023/4/22	294
2023/4/23	209
2023/4/24	101
2023/4/25	390
2023/4/26	371
2023/4/27	327
2023/4/28	281
2023/4/29	347
2023/4/30	123
2023/5/1	59
2023/5/2	512
2023/5/3	432
2023/5/4	198
2023/5/5	146
2023/5/6	124
2023/5/7	384
2023/5/8	332
