# Supplementary material for: Spectral study of COVID-19 pandemic in Japan: The dependence of spectral gradient on the population size of the community
Source: PLoS One. 2025 Jan 13;20(1):e0314233. doi: 10.1371/journal.pone.0314233 (PMC11730377; doi:10.1371/journal.pone.0314233)
Supplement: S1 Dataset — (ZIP) [file pone.0314233.s001.zip › S1 Dataset/Short_1_16_COVID19_Toyama_230518.txt]

462	2
2022/2/1	228
2022/2/2	270
2022/2/3	303
2022/2/4	262
2022/2/5	287
2022/2/6	226
2022/2/7	188
2022/2/8	344
2022/2/9	439
2022/2/10	414
2022/2/11	412
2022/2/12	246
2022/2/13	247
2022/2/14	225
2022/2/15	545
2022/2/16	509
2022/2/17	521
2022/2/18	408
2022/2/19	463
2022/2/20	244
2022/2/21	173
2022/2/22	513
2022/2/23	524
2022/2/24	212
2022/2/25	484
2022/2/26	578
2022/2/27	255
2022/2/28	242
2022/3/1	568
2022/3/2	598
2022/3/3	500
2022/3/4	402
2022/3/5	407
2022/3/6	293
2022/3/7	191
2022/3/8	501
2022/3/9	425
2022/3/10	369
2022/3/11	374
2022/3/12	415
2022/3/13	208
2022/3/14	205
2022/3/15	401
2022/3/16	354
2022/3/17	289
2022/3/18	264
2022/3/19	384
2022/3/20	170
2022/3/21	107
2022/3/22	96
2022/3/23	360
2022/3/24	203
2022/3/25	233
2022/3/26	261
2022/3/27	142
2022/3/28	85
2022/3/29	244
2022/3/30	237
2022/3/31	254
2022/4/1	191
2022/4/2	228
2022/4/3	113
2022/4/4	86
2022/4/5	173
2022/4/6	204
2022/4/7	180
2022/4/8	158
2022/4/9	181
2022/4/10	84
2022/4/11	44
2022/4/12	152
2022/4/13	167
2022/4/14	164
2022/4/15	102
2022/4/16	126
2022/4/17	90
2022/4/18	32
2022/4/19	170
2022/4/20	157
2022/4/21	117
2022/4/22	120
2022/4/23	127
2022/4/24	96
2022/4/25	41
2022/4/26	121
2022/4/27	148
2022/4/28	116
2022/4/29	124
2022/4/30	52
2022/5/1	92
2022/5/2	51
2022/5/3	151
2022/5/4	75
2022/5/5	51
2022/5/6	66
2022/5/7	226
2022/5/8	146
2022/5/9	100
2022/5/10	256
2022/5/11	256
2022/5/12	222
2022/5/13	241
2022/5/14	249
2022/5/15	190
2022/5/16	107
2022/5/17	257
2022/5/18	255
2022/5/19	232
2022/5/20	250
2022/5/21	231
2022/5/22	142
2022/5/23	74
2022/5/24	221
2022/5/25	203
2022/5/26	160
2022/5/27	137
2022/5/28	129
2022/5/29	77
2022/5/30	41
2022/5/31	110
2022/6/1	132
2022/6/2	87
2022/6/3	97
2022/6/4	126
2022/6/5	82
2022/6/6	54
2022/6/7	149
2022/6/8	135
2022/6/9	122
2022/6/10	89
2022/6/11	126
2022/6/12	70
2022/6/13	35
2022/6/14	165
2022/6/15	122
2022/6/16	111
2022/6/17	135
2022/6/18	112
2022/6/19	80
2022/6/20	63
2022/6/21	127
2022/6/22	107
2022/6/23	96
2022/6/24	71
2022/6/25	125
2022/6/26	51
2022/6/27	25
2022/6/28	132
2022/6/29	101
2022/6/30	78
2022/7/1	67
2022/7/2	113
2022/7/3	104
2022/7/4	69
2022/7/5	184
2022/7/6	252
2022/7/7	211
2022/7/8	243
2022/7/9	259
2022/7/10	231
2022/7/11	136
2022/7/12	321
2022/7/13	426
2022/7/14	423
2022/7/15	472
2022/7/16	460
2022/7/17	413
2022/7/18	294
2022/7/19	232
2022/7/20	817
2022/7/21	1442
2022/7/22	1098
2022/7/23	996
2022/7/24	1099
2022/7/25	699
2022/7/26	945
2022/7/27	1924
2022/7/28	1511
2022/7/29	1330
2022/7/30	1221
2022/7/31	1037
2022/8/1	542
2022/8/2	1089
2022/8/3	1686
2022/8/4	1404
2022/8/5	1361
2022/8/6	1251
2022/8/7	1055
2022/8/8	740
2022/8/9	1286
2022/8/10	1895
2022/8/11	1630
2022/8/12	1001
2022/8/13	1241
2022/8/14	1592
2022/8/15	843
2022/8/16	1283
2022/8/17	1592
2022/8/18	2508
2022/8/19	2895
2022/8/20	2679
2022/8/21	2268
2022/8/22	950
2022/8/23	1941
2022/8/24	2715
2022/8/25	2345
2022/8/26	1797
2022/8/27	1737
2022/8/28	1432
2022/8/29	635
2022/8/30	1472
2022/8/31	1946
2022/9/1	1422
2022/9/2	1199
2022/9/3	1049
2022/9/4	1003
2022/9/5	303
2022/9/6	1161
2022/9/7	1429
2022/9/8	1133
2022/9/9	1061
2022/9/10	899
2022/9/11	822
2022/9/12	330
2022/9/13	889
2022/9/14	1053
2022/9/15	729
2022/9/16	593
2022/9/17	574
2022/9/18	489
2022/9/19	230
2022/9/20	235
2022/9/21	645
2022/9/22	589
2022/9/23	502
2022/9/24	238
2022/9/25	390
2022/9/26	282
2022/9/27	495
2022/9/28	509
2022/9/29	453
2022/9/30	392
2022/10/1	392
2022/10/2	304
2022/10/3	94
2022/10/4	544
2022/10/5	488
2022/10/6	326
2022/10/7	303
2022/10/8	288
2022/10/9	235
2022/10/10	59
2022/10/11	189
2022/10/12	574
2022/10/13	546
2022/10/14	442
2022/10/15	457
2022/10/16	333
2022/10/17	90
2022/10/18	604
2022/10/19	513
2022/10/20	364
2022/10/21	392
2022/10/22	351
2022/10/23	327
2022/10/24	128
2022/10/25	711
2022/10/26	521
2022/10/27	467
2022/10/28	490
2022/10/29	500
2022/10/30	436
2022/10/31	164
2022/11/1	906
2022/11/2	729
2022/11/3	686
2022/11/4	187
2022/11/5	1006
2022/11/6	555
2022/11/7	170
2022/11/8	964
2022/11/9	824
2022/11/10	730
2022/11/11	722
2022/11/12	719
2022/11/13	575
2022/11/14	265
2022/11/15	1246
2022/11/16	1076
2022/11/17	902
2022/11/18	966
2022/11/19	1033
2022/11/20	734
2022/11/21	293
2022/11/22	1515
2022/11/23	1593
2022/11/24	526
2022/11/25	1409
2022/11/26	1287
2022/11/27	923
2022/11/28	357
2022/11/29	1504
2022/11/30	1584
2022/12/1	1190
2022/12/2	1192
2022/12/3	1056
2022/12/4	917
2022/12/5	277
2022/12/6	1806
2022/12/7	1616
2022/12/8	1338
2022/12/9	1372
2022/12/10	1321
2022/12/11	1041
2022/12/12	376
2022/12/13	1995
2022/12/14	1739
2022/12/15	1331
2022/12/16	1275
2022/12/17	1431
2022/12/18	1058
2022/12/19	422
2022/12/20	1875
2022/12/21	1692
2022/12/22	1419
2022/12/23	1344
2022/12/24	1297
2022/12/25	1002
2022/12/26	413
2022/12/27	1665
2022/12/28	1547
2022/12/29	1235
2022/12/30	904
2022/12/31	564
2023/1/1	448
2023/1/2	435
2023/1/3	635
2023/1/4	688
2023/1/5	1840
2023/1/6	1692
2023/1/7	1371
2023/1/8	1115
2023/1/9	401
2023/1/10	514
2023/1/11	1560
2023/1/12	1217
2023/1/13	964
2023/1/14	836
2023/1/15	706
2023/1/16	224
2023/1/17	1222
2023/1/18	726
2023/1/19	738
2023/1/20	554
2023/1/21	603
2023/1/22	399
2023/1/23	172
2023/1/24	809
2023/1/25	623
2023/1/26	542
2023/1/27	489
2023/1/28	533
2023/1/29	360
2023/1/30	121
2023/1/31	694
2023/2/1	450
2023/2/2	374
2023/2/3	342
2023/2/4	404
2023/2/5	256
2023/2/6	88
2023/2/7	582
2023/2/8	414
2023/2/9	347
2023/2/10	318
2023/2/11	327
2023/2/12	75
2023/2/13	99
2023/2/14	479
2023/2/15	291
2023/2/16	255
2023/2/17	235
2023/2/18	195
2023/2/19	138
2023/2/20	49
2023/2/21	313
2023/2/22	235
2023/2/23	159
2023/2/24	36
2023/2/25	224
2023/2/26	145
2023/2/27	33
2023/2/28	229
2023/3/1	150
2023/3/2	107
2023/3/3	106
2023/3/4	114
2023/3/5	62
2023/3/6	26
2023/3/7	133
2023/3/8	95
2023/3/9	75
2023/3/10	72
2023/3/11	87
2023/3/12	38
2023/3/13	20
2023/3/14	95
2023/3/15	73
2023/3/16	53
2023/3/17	51
2023/3/18	52
2023/3/19	37
2023/3/20	16
2023/3/21	77
2023/3/22	29
2023/3/23	86
2023/3/24	82
2023/3/25	61
2023/3/26	49
2023/3/27	20
2023/3/28	78
2023/3/29	71
2023/3/30	69
2023/3/31	59
2023/4/1	54
2023/4/2	32
2023/4/3	19
2023/4/4	89
2023/4/5	65
2023/4/6	84
2023/4/7	63
2023/4/8	61
2023/4/9	45
2023/4/10	16
2023/4/11	102
2023/4/12	79
2023/4/13	82
2023/4/14	67
2023/4/15	101
2023/4/16	52
2023/4/17	21
2023/4/18	159
2023/4/19	165
2023/4/20	132
2023/4/21	141
2023/4/22	154
2023/4/23	97
2023/4/24	54
2023/4/25	214
2023/4/26	188
2023/4/27	197
2023/4/28	159
2023/4/29	199
2023/4/30	53
2023/5/1	74
2023/5/2	242
2023/5/3	207
2023/5/4	57
2023/5/5	77
2023/5/6	76
2023/5/7	212
2023/5/8	111
