# Supplementary material for: Spectral study of COVID-19 pandemic in Japan: The dependence of spectral gradient on the population size of the community
Source: PLoS One. 2025 Jan 13;20(1):e0314233. doi: 10.1371/journal.pone.0314233 (PMC11730377; doi:10.1371/journal.pone.0314233)
Supplement: S1 Dataset — (ZIP) [file pone.0314233.s001.zip › S1 Dataset/Short_1_17_COVID19_Ishikawa_230518.txt]

462	2
2022/2/1	592
2022/2/2	722
2022/2/3	549
2022/2/4	520
2022/2/5	518
2022/2/6	424
2022/2/7	181
2022/2/8	549
2022/2/9	505
2022/2/10	436
2022/2/11	416
2022/2/12	221
2022/2/13	286
2022/2/14	239
2022/2/15	532
2022/2/16	550
2022/2/17	472
2022/2/18	397
2022/2/19	406
2022/2/20	327
2022/2/21	170
2022/2/22	515
2022/2/23	581
2022/2/24	203
2022/2/25	490
2022/2/26	594
2022/2/27	314
2022/2/28	301
2022/3/1	624
2022/3/2	580
2022/3/3	424
2022/3/4	396
2022/3/5	406
2022/3/6	277
2022/3/7	153
2022/3/8	456
2022/3/9	482
2022/3/10	438
2022/3/11	382
2022/3/12	419
2022/3/13	334
2022/3/14	128
2022/3/15	432
2022/3/16	445
2022/3/17	319
2022/3/18	302
2022/3/19	256
2022/3/20	196
2022/3/21	142
2022/3/22	99
2022/3/23	343
2022/3/24	315
2022/3/25	260
2022/3/26	268
2022/3/27	223
2022/3/28	97
2022/3/29	322
2022/3/30	386
2022/3/31	306
2022/4/1	284
2022/4/2	292
2022/4/3	222
2022/4/4	120
2022/4/5	341
2022/4/6	367
2022/4/7	311
2022/4/8	295
2022/4/9	308
2022/4/10	267
2022/4/11	146
2022/4/12	387
2022/4/13	394
2022/4/14	325
2022/4/15	316
2022/4/16	276
2022/4/17	220
2022/4/18	103
2022/4/19	345
2022/4/20	320
2022/4/21	333
2022/4/22	365
2022/4/23	369
2022/4/24	331
2022/4/25	146
2022/4/26	384
2022/4/27	433
2022/4/28	373
2022/4/29	331
2022/4/30	148
2022/5/1	251
2022/5/2	169
2022/5/3	496
2022/5/4	241
2022/5/5	229
2022/5/6	241
2022/5/7	605
2022/5/8	524
2022/5/9	235
2022/5/10	625
2022/5/11	577
2022/5/12	514
2022/5/13	499
2022/5/14	561
2022/5/15	438
2022/5/16	197
2022/5/17	598
2022/5/18	603
2022/5/19	565
2022/5/20	472
2022/5/21	515
2022/5/22	378
2022/5/23	131
2022/5/24	509
2022/5/25	467
2022/5/26	370
2022/5/27	330
2022/5/28	328
2022/5/29	217
2022/5/30	95
2022/5/31	257
2022/6/1	293
2022/6/2	165
2022/6/3	185
2022/6/4	186
2022/6/5	186
2022/6/6	73
2022/6/7	207
2022/6/8	209
2022/6/9	165
2022/6/10	125
2022/6/11	171
2022/6/12	116
2022/6/13	68
2022/6/14	173
2022/6/15	170
2022/6/16	170
2022/6/17	128
2022/6/18	145
2022/6/19	99
2022/6/20	37
2022/6/21	181
2022/6/22	160
2022/6/23	119
2022/6/24	97
2022/6/25	92
2022/6/26	91
2022/6/27	37
2022/6/28	158
2022/6/29	145
2022/6/30	153
2022/7/1	147
2022/7/2	150
2022/7/3	167
2022/7/4	122
2022/7/5	85
2022/7/6	343
2022/7/7	308
2022/7/8	275
2022/7/9	333
2022/7/10	377
2022/7/11	354
2022/7/12	192
2022/7/13	709
2022/7/14	647
2022/7/15	704
2022/7/16	618
2022/7/17	679
2022/7/18	615
2022/7/19	331
2022/7/20	390
2022/7/21	1628
2022/7/22	1549
2022/7/23	1322
2022/7/24	1316
2022/7/25	1095
2022/7/26	498
2022/7/27	1776
2022/7/28	1599
2022/7/29	1584
2022/7/30	1532
2022/7/31	1478
2022/8/1	1189
2022/8/2	554
2022/8/3	1761
2022/8/4	1831
2022/8/5	1646
2022/8/6	1403
2022/8/7	1654
2022/8/8	1496
2022/8/9	691
2022/8/10	2147
2022/8/11	2265
2022/8/12	2042
2022/8/13	919
2022/8/14	1995
2022/8/15	1735
2022/8/16	1062
2022/8/17	1295
2022/8/18	2343
2022/8/19	2885
2022/8/20	2643
2022/8/21	2630
2022/8/22	2025
2022/8/23	861
2022/8/24	2632
2022/8/25	2695
2022/8/26	2032
2022/8/27	1937
2022/8/28	1973
2022/8/29	1471
2022/8/30	691
2022/8/31	2085
2022/9/1	1895
2022/9/2	1456
2022/9/3	1281
2022/9/4	1291
2022/9/5	1015
2022/9/6	585
2022/9/7	1491
2022/9/8	1284
2022/9/9	995
2022/9/10	924
2022/9/11	922
2022/9/12	729
2022/9/13	385
2022/9/14	1034
2022/9/15	945
2022/9/16	721
2022/9/17	658
2022/9/18	673
2022/9/19	475
2022/9/20	283
2022/9/21	269
2022/9/22	897
2022/9/23	604
2022/9/24	594
2022/9/25	244
2022/9/26	686
2022/9/27	517
2022/9/28	516
2022/9/29	453
2022/9/30	365
2022/10/1	389
2022/10/2	261
2022/10/3	164
2022/10/4	507
2022/10/5	465
2022/10/6	395
2022/10/7	350
2022/10/8	338
2022/10/9	312
2022/10/10	159
2022/10/11	176
2022/10/12	671
2022/10/13	594
2022/10/14	468
2022/10/15	425
2022/10/16	353
2022/10/17	137
2022/10/18	498
2022/10/19	469
2022/10/20	362
2022/10/21	319
2022/10/22	433
2022/10/23	393
2022/10/24	145
2022/10/25	666
2022/10/26	603
2022/10/27	542
2022/10/28	488
2022/10/29	556
2022/10/30	434
2022/10/31	148
2022/11/1	822
2022/11/2	764
2022/11/3	767
2022/11/4	268
2022/11/5	994
2022/11/6	547
2022/11/7	252
2022/11/8	1007
2022/11/9	854
2022/11/10	728
2022/11/11	753
2022/11/12	924
2022/11/13	698
2022/11/14	345
2022/11/15	1340
2022/11/16	1137
2022/11/17	974
2022/11/18	943
2022/11/19	1009
2022/11/20	792
2022/11/21	326
2022/11/22	1581
2022/11/23	1531
2022/11/24	558
2022/11/25	1304
2022/11/26	1288
2022/11/27	919
2022/11/28	376
2022/11/29	1657
2022/11/30	1362
2022/12/1	1213
2022/12/2	1091
2022/12/3	1146
2022/12/4	736
2022/12/5	409
2022/12/6	1678
2022/12/7	1501
2022/12/8	1370
2022/12/9	1222
2022/12/10	1389
2022/12/11	1031
2022/12/12	528
2022/12/13	2109
2022/12/14	1758
2022/12/15	1460
2022/12/16	1474
2022/12/17	1422
2022/12/18	1117
2022/12/19	466
2022/12/20	1821
2022/12/21	1681
2022/12/22	1483
2022/12/23	1359
2022/12/24	1247
2022/12/25	935
2022/12/26	478
2022/12/27	1992
2022/12/28	1606
2022/12/29	1415
2022/12/30	1065
2022/12/31	782
2023/1/1	720
2023/1/2	570
2023/1/3	827
2023/1/4	786
2023/1/5	2456
2023/1/6	2171
2023/1/7	2177
2023/1/8	1477
2023/1/9	808
2023/1/10	661
2023/1/11	2146
2023/1/12	1448
2023/1/13	1203
2023/1/14	1270
2023/1/15	911
2023/1/16	410
2023/1/17	1351
2023/1/18	1020
2023/1/19	780
2023/1/20	738
2023/1/21	682
2023/1/22	552
2023/1/23	223
2023/1/24	923
2023/1/25	726
2023/1/26	433
2023/1/27	512
2023/1/28	496
2023/1/29	354
2023/1/30	148
2023/1/31	690
2023/2/1	453
2023/2/2	392
2023/2/3	363
2023/2/4	360
2023/2/5	263
2023/2/6	125
2023/2/7	476
2023/2/8	349
2023/2/9	294
2023/2/10	282
2023/2/11	289
2023/2/12	112
2023/2/13	83
2023/2/14	411
2023/2/15	274
2023/2/16	247
2023/2/17	233
2023/2/18	211
2023/2/19	138
2023/2/20	43
2023/2/21	275
2023/2/22	191
2023/2/23	182
2023/2/24	68
2023/2/25	220
2023/2/26	116
2023/2/27	41
2023/2/28	226
2023/3/1	155
2023/3/2	115
2023/3/3	114
2023/3/4	110
2023/3/5	57
2023/3/6	25
2023/3/7	151
2023/3/8	81
2023/3/9	88
2023/3/10	63
2023/3/11	95
2023/3/12	56
2023/3/13	20
2023/3/14	104
2023/3/15	84
2023/3/16	65
2023/3/17	56
2023/3/18	71
2023/3/19	41
2023/3/20	24
2023/3/21	103
2023/3/22	26
2023/3/23	108
2023/3/24	80
2023/3/25	88
2023/3/26	56
2023/3/27	17
2023/3/28	136
2023/3/29	84
2023/3/30	75
2023/3/31	65
2023/4/1	57
2023/4/2	66
2023/4/3	27
2023/4/4	133
2023/4/5	102
2023/4/6	88
2023/4/7	111
2023/4/8	98
2023/4/9	78
2023/4/10	20
2023/4/11	131
2023/4/12	134
2023/4/13	121
2023/4/14	122
2023/4/15	141
2023/4/16	68
2023/4/17	55
2023/4/18	199
2023/4/19	155
2023/4/20	152
2023/4/21	169
2023/4/22	160
2023/4/23	108
2023/4/24	42
2023/4/25	203
2023/4/26	158
2023/4/27	146
2023/4/28	164
2023/4/29	140
2023/4/30	78
2023/5/1	76
2023/5/2	225
2023/5/3	253
2023/5/4	67
2023/5/5	106
2023/5/6	64
2023/5/7	214
2023/5/8	97
