# Supplementary material for: Spectral study of COVID-19 pandemic in Japan: The dependence of spectral gradient on the population size of the community
Source: PLoS One. 2025 Jan 13;20(1):e0314233. doi: 10.1371/journal.pone.0314233 (PMC11730377; doi:10.1371/journal.pone.0314233)
Supplement: S1 Dataset — (ZIP) [file pone.0314233.s001.zip › S1 Dataset/Short_1_18_COVID19_Fukui_230518.txt]

462	2
2022/2/1	175
2022/2/2	290
2022/2/3	263
2022/2/4	244
2022/2/5	246
2022/2/6	223
2022/2/7	137
2022/2/8	182
2022/2/9	254
2022/2/10	332
2022/2/11	230
2022/2/12	201
2022/2/13	185
2022/2/14	212
2022/2/15	265
2022/2/16	335
2022/2/17	326
2022/2/18	294
2022/2/19	282
2022/2/20	276
2022/2/21	252
2022/2/22	241
2022/2/23	451
2022/2/24	262
2022/2/25	296
2022/2/26	373
2022/2/27	305
2022/2/28	227
2022/3/1	390
2022/3/2	426
2022/3/3	422
2022/3/4	404
2022/3/5	389
2022/3/6	351
2022/3/7	230
2022/3/8	379
2022/3/9	417
2022/3/10	359
2022/3/11	371
2022/3/12	381
2022/3/13	393
2022/3/14	216
2022/3/15	304
2022/3/16	384
2022/3/17	278
2022/3/18	237
2022/3/19	164
2022/3/20	197
2022/3/21	91
2022/3/22	110
2022/3/23	243
2022/3/24	154
2022/3/25	191
2022/3/26	156
2022/3/27	161
2022/3/28	101
2022/3/29	236
2022/3/30	229
2022/3/31	189
2022/4/1	233
2022/4/2	187
2022/4/3	161
2022/4/4	145
2022/4/5	199
2022/4/6	234
2022/4/7	230
2022/4/8	268
2022/4/9	216
2022/4/10	164
2022/4/11	134
2022/4/12	241
2022/4/13	236
2022/4/14	242
2022/4/15	235
2022/4/16	176
2022/4/17	147
2022/4/18	113
2022/4/19	189
2022/4/20	257
2022/4/21	199
2022/4/22	211
2022/4/23	218
2022/4/24	162
2022/4/25	122
2022/4/26	255
2022/4/27	205
2022/4/28	196
2022/4/29	206
2022/4/30	121
2022/5/1	169
2022/5/2	152
2022/5/3	287
2022/5/4	225
2022/5/5	173
2022/5/6	170
2022/5/7	479
2022/5/8	314
2022/5/9	243
2022/5/10	445
2022/5/11	357
2022/5/12	378
2022/5/13	334
2022/5/14	363
2022/5/15	348
2022/5/16	204
2022/5/17	370
2022/5/18	338
2022/5/19	297
2022/5/20	278
2022/5/21	266
2022/5/22	228
2022/5/23	136
2022/5/24	247
2022/5/25	261
2022/5/26	236
2022/5/27	207
2022/5/28	214
2022/5/29	145
2022/5/30	97
2022/5/31	177
2022/6/1	179
2022/6/2	165
2022/6/3	130
2022/6/4	160
2022/6/5	152
2022/6/6	105
2022/6/7	157
2022/6/8	176
2022/6/9	159
2022/6/10	135
2022/6/11	139
2022/6/12	150
2022/6/13	105
2022/6/14	140
2022/6/15	129
2022/6/16	112
2022/6/17	120
2022/6/18	189
2022/6/19	123
2022/6/20	72
2022/6/21	151
2022/6/22	128
2022/6/23	133
2022/6/24	123
2022/6/25	126
2022/6/26	59
2022/6/27	48
2022/6/28	97
2022/6/29	80
2022/6/30	100
2022/7/1	97
2022/7/2	108
2022/7/3	139
2022/7/4	136
2022/7/5	122
2022/7/6	187
2022/7/7	241
2022/7/8	269
2022/7/9	284
2022/7/10	297
2022/7/11	298
2022/7/12	295
2022/7/13	388
2022/7/14	443
2022/7/15	484
2022/7/16	520
2022/7/17	537
2022/7/18	529
2022/7/19	591
2022/7/20	638
2022/7/21	746
2022/7/22	841
2022/7/23	939
2022/7/24	923
2022/7/25	922
2022/7/26	817
2022/7/27	935
2022/7/28	1113
2022/7/29	1288
2022/7/30	1659
2022/7/31	1501
2022/8/1	1539
2022/8/2	1363
2022/8/3	1718
2022/8/4	1261
2022/8/5	1362
2022/8/6	1539
2022/8/7	1231
2022/8/8	1033
2022/8/9	697
2022/8/10	1271
2022/8/11	1432
2022/8/12	1284
2022/8/13	693
2022/8/14	1365
2022/8/15	1161
2022/8/16	630
2022/8/17	1238
2022/8/18	1301
2022/8/19	1863
2022/8/20	1742
2022/8/21	1793
2022/8/22	1400
2022/8/23	756
2022/8/24	1713
2022/8/25	1447
2022/8/26	1230
2022/8/27	1097
2022/8/28	1196
2022/8/29	955
2022/8/30	536
2022/8/31	1239
2022/9/1	1165
2022/9/2	921
2022/9/3	830
2022/9/4	867
2022/9/5	747
2022/9/6	460
2022/9/7	1093
2022/9/8	955
2022/9/9	758
2022/9/10	735
2022/9/11	753
2022/9/12	654
2022/9/13	357
2022/9/14	930
2022/9/15	711
2022/9/16	587
2022/9/17	528
2022/9/18	528
2022/9/19	426
2022/9/20	298
2022/9/21	253
2022/9/22	515
2022/9/23	472
2022/9/24	398
2022/9/25	245
2022/9/26	420
2022/9/27	297
2022/9/28	429
2022/9/29	276
2022/9/30	277
2022/10/1	238
2022/10/2	236
2022/10/3	132
2022/10/4	232
2022/10/5	295
2022/10/6	241
2022/10/7	187
2022/10/8	177
2022/10/9	151
2022/10/10	77
2022/10/11	130
2022/10/12	293
2022/10/13	342
2022/10/14	280
2022/10/15	227
2022/10/16	233
2022/10/17	113
2022/10/18	270
2022/10/19	289
2022/10/20	239
2022/10/21	226
2022/10/22	211
2022/10/23	220
2022/10/24	117
2022/10/25	246
2022/10/26	319
2022/10/27	237
2022/10/28	204
2022/10/29	279
2022/10/30	247
2022/10/31	134
2022/11/1	362
2022/11/2	478
2022/11/3	440
2022/11/4	228
2022/11/5	473
2022/11/6	533
2022/11/7	225
2022/11/8	474
2022/11/9	682
2022/11/10	615
2022/11/11	557
2022/11/12	647
2022/11/13	591
2022/11/14	252
2022/11/15	642
2022/11/16	837
2022/11/17	665
2022/11/18	575
2022/11/19	594
2022/11/20	676
2022/11/21	332
2022/11/22	857
2022/11/23	1153
2022/11/24	510
2022/11/25	890
2022/11/26	961
2022/11/27	931
2022/11/28	300
2022/11/29	863
2022/11/30	1163
2022/12/1	865
2022/12/2	754
2022/12/3	745
2022/12/4	686
2022/12/5	305
2022/12/6	958
2022/12/7	1182
2022/12/8	1035
2022/12/9	951
2022/12/10	890
2022/12/11	974
2022/12/12	395
2022/12/13	1153
2022/12/14	1596
2022/12/15	1164
2022/12/16	1019
2022/12/17	992
2022/12/18	1106
2022/12/19	425
2022/12/20	1184
2022/12/21	1615
2022/12/22	1349
2022/12/23	1275
2022/12/24	1348
2022/12/25	1209
2022/12/26	475
2022/12/27	1330
2022/12/28	1596
2022/12/29	1255
2022/12/30	993
2022/12/31	701
2023/1/1	723
2023/1/2	571
2023/1/3	528
2023/1/4	801
2023/1/5	1819
2023/1/6	1557
2023/1/7	1232
2023/1/8	1290
2023/1/9	581
2023/1/10	426
2023/1/11	1139
2023/1/12	1213
2023/1/13	886
2023/1/14	780
2023/1/15	753
2023/1/16	343
2023/1/17	844
2023/1/18	986
2023/1/19	637
2023/1/20	579
2023/1/21	504
2023/1/22	509
2023/1/23	230
2023/1/24	564
2023/1/25	658
2023/1/26	474
2023/1/27	344
2023/1/28	425
2023/1/29	368
2023/1/30	137
2023/1/31	391
2023/2/1	425
2023/2/2	303
2023/2/3	291
2023/2/4	242
2023/2/5	195
2023/2/6	71
2023/2/7	232
2023/2/8	348
2023/2/9	214
2023/2/10	190
2023/2/11	152
2023/2/12	118
2023/2/13	53
2023/2/14	261
2023/2/15	236
2023/2/16	183
2023/2/17	137
2023/2/18	122
2023/2/19	125
2023/2/20	43
2023/2/21	170
2023/2/22	172
2023/2/23	162
2023/2/24	55
2023/2/25	120
2023/2/26	143
2023/2/27	19
2023/2/28	126
2023/3/1	96
2023/3/2	89
2023/3/3	84
2023/3/4	62
2023/3/5	49
2023/3/6	14
2023/3/7	73
2023/3/8	65
2023/3/9	70
2023/3/10	62
2023/3/11	39
2023/3/12	61
2023/3/13	11
2023/3/14	59
2023/3/15	62
2023/3/16	64
2023/3/17	46
2023/3/18	54
2023/3/19	33
2023/3/20	14
2023/3/21	56
2023/3/22	25
2023/3/23	57
2023/3/24	78
2023/3/25	69
2023/3/26	47
2023/3/27	22
2023/3/28	75
2023/3/29	83
2023/3/30	101
2023/3/31	76
2023/4/1	73
2023/4/2	60
2023/4/3	30
2023/4/4	82
2023/4/5	82
2023/4/6	75
2023/4/7	80
2023/4/8	82
2023/4/9	66
2023/4/10	20
2023/4/11	97
2023/4/12	87
2023/4/13	89
2023/4/14	76
2023/4/15	98
2023/4/16	71
2023/4/17	17
2023/4/18	90
2023/4/19	110
2023/4/20	100
2023/4/21	96
2023/4/22	66
2023/4/23	75
2023/4/24	31
2023/4/25	93
2023/4/26	95
2023/4/27	90
2023/4/28	75
2023/4/29	70
2023/4/30	30
2023/5/1	25
2023/5/2	99
2023/5/3	83
2023/5/4	27
2023/5/5	33
2023/5/6	27
2023/5/7	88
2023/5/8	63
