# Supplementary material for: Spectral study of COVID-19 pandemic in Japan: The dependence of spectral gradient on the population size of the community
Source: PLoS One. 2025 Jan 13;20(1):e0314233. doi: 10.1371/journal.pone.0314233 (PMC11730377; doi:10.1371/journal.pone.0314233)
Supplement: S1 Dataset — (ZIP) [file pone.0314233.s001.zip › S1 Dataset/Short_1_19_COVID19_Yamanashi_230518.txt]

462	2
2022/2/1	353
2022/2/2	329
2022/2/3	296
2022/2/4	265
2022/2/5	320
2022/2/6	174
2022/2/7	242
2022/2/8	286
2022/2/9	302
2022/2/10	263
2022/2/11	312
2022/2/12	130
2022/2/13	264
2022/2/14	190
2022/2/15	358
2022/2/16	445
2022/2/17	383
2022/2/18	340
2022/2/19	299
2022/2/20	254
2022/2/21	164
2022/2/22	298
2022/2/23	313
2022/2/24	202
2022/2/25	261
2022/2/26	296
2022/2/27	176
2022/2/28	135
2022/3/1	236
2022/3/2	276
2022/3/3	266
2022/3/4	226
2022/3/5	234
2022/3/6	174
2022/3/7	124
2022/3/8	212
2022/3/9	264
2022/3/10	258
2022/3/11	235
2022/3/12	244
2022/3/13	216
2022/3/14	126
2022/3/15	227
2022/3/16	232
2022/3/17	240
2022/3/18	191
2022/3/19	193
2022/3/20	171
2022/3/21	134
2022/3/22	87
2022/3/23	225
2022/3/24	184
2022/3/25	227
2022/3/26	224
2022/3/27	197
2022/3/28	153
2022/3/29	317
2022/3/30	293
2022/3/31	295
2022/4/1	292
2022/4/2	231
2022/4/3	164
2022/4/4	124
2022/4/5	297
2022/4/6	253
2022/4/7	237
2022/4/8	234
2022/4/9	259
2022/4/10	200
2022/4/11	148
2022/4/12	252
2022/4/13	258
2022/4/14	218
2022/4/15	151
2022/4/16	166
2022/4/17	141
2022/4/18	92
2022/4/19	171
2022/4/20	154
2022/4/21	176
2022/4/22	136
2022/4/23	162
2022/4/24	146
2022/4/25	90
2022/4/26	200
2022/4/27	153
2022/4/28	133
2022/4/29	136
2022/4/30	69
2022/5/1	117
2022/5/2	80
2022/5/3	159
2022/5/4	111
2022/5/5	97
2022/5/6	84
2022/5/7	183
2022/5/8	143
2022/5/9	109
2022/5/10	156
2022/5/11	170
2022/5/12	137
2022/5/13	141
2022/5/14	147
2022/5/15	110
2022/5/16	81
2022/5/17	165
2022/5/18	135
2022/5/19	114
2022/5/20	112
2022/5/21	97
2022/5/22	98
2022/5/23	109
2022/5/24	171
2022/5/25	180
2022/5/26	121
2022/5/27	159
2022/5/28	151
2022/5/29	97
2022/5/30	69
2022/5/31	166
2022/6/1	106
2022/6/2	145
2022/6/3	85
2022/6/4	78
2022/6/5	58
2022/6/6	41
2022/6/7	83
2022/6/8	81
2022/6/9	75
2022/6/10	78
2022/6/11	68
2022/6/12	55
2022/6/13	27
2022/6/14	83
2022/6/15	55
2022/6/16	64
2022/6/17	55
2022/6/18	66
2022/6/19	37
2022/6/20	20
2022/6/21	49
2022/6/22	65
2022/6/23	59
2022/6/24	46
2022/6/25	83
2022/6/26	31
2022/6/27	27
2022/6/28	61
2022/6/29	83
2022/6/30	53
2022/7/1	60
2022/7/2	66
2022/7/3	96
2022/7/4	35
2022/7/5	171
2022/7/6	172
2022/7/7	214
2022/7/8	183
2022/7/9	227
2022/7/10	172
2022/7/11	106
2022/7/12	411
2022/7/13	350
2022/7/14	396
2022/7/15	413
2022/7/16	481
2022/7/17	385
2022/7/18	304
2022/7/19	261
2022/7/20	1015
2022/7/21	1028
2022/7/22	929
2022/7/23	940
2022/7/24	741
2022/7/25	501
2022/7/26	1007
2022/7/27	1294
2022/7/28	956
2022/7/29	943
2022/7/30	1044
2022/7/31	879
2022/8/1	525
2022/8/2	1055
2022/8/3	1436
2022/8/4	1581
2022/8/5	1404
2022/8/6	1142
2022/8/7	1259
2022/8/8	649
2022/8/9	1105
2022/8/10	1569
2022/8/11	1359
2022/8/12	730
2022/8/13	1175
2022/8/14	1072
2022/8/15	781
2022/8/16	1034
2022/8/17	1595
2022/8/18	1662
2022/8/19	1517
2022/8/20	1437
2022/8/21	1325
2022/8/22	649
2022/8/23	1199
2022/8/24	1406
2022/8/25	1226
2022/8/26	1010
2022/8/27	1024
2022/8/28	803
2022/8/29	283
2022/8/30	1085
2022/8/31	950
2022/9/1	729
2022/9/2	613
2022/9/3	604
2022/9/4	477
2022/9/5	238
2022/9/6	687
2022/9/7	552
2022/9/8	509
2022/9/9	441
2022/9/10	429
2022/9/11	356
2022/9/12	154
2022/9/13	615
2022/9/14	468
2022/9/15	365
2022/9/16	315
2022/9/17	274
2022/9/18	232
2022/9/19	109
2022/9/20	107
2022/9/21	416
2022/9/22	327
2022/9/23	264
2022/9/24	109
2022/9/25	339
2022/9/26	119
2022/9/27	213
2022/9/28	249
2022/9/29	201
2022/9/30	240
2022/10/1	171
2022/10/2	153
2022/10/3	56
2022/10/4	226
2022/10/5	180
2022/10/6	205
2022/10/7	167
2022/10/8	176
2022/10/9	139
2022/10/10	99
2022/10/11	85
2022/10/12	355
2022/10/13	326
2022/10/14	254
2022/10/15	249
2022/10/16	194
2022/10/17	108
2022/10/18	345
2022/10/19	299
2022/10/20	278
2022/10/21	219
2022/10/22	235
2022/10/23	192
2022/10/24	116
2022/10/25	299
2022/10/26	451
2022/10/27	303
2022/10/28	348
2022/10/29	348
2022/10/30	312
2022/10/31	203
2022/11/1	531
2022/11/2	550
2022/11/3	519
2022/11/4	327
2022/11/5	592
2022/11/6	527
2022/11/7	305
2022/11/8	759
2022/11/9	755
2022/11/10	684
2022/11/11	765
2022/11/12	713
2022/11/13	619
2022/11/14	386
2022/11/15	1111
2022/11/16	990
2022/11/17	843
2022/11/18	902
2022/11/19	893
2022/11/20	742
2022/11/21	476
2022/11/22	1116
2022/11/23	1226
2022/11/24	575
2022/11/25	983
2022/11/26	1109
2022/11/27	770
2022/11/28	401
2022/11/29	1105
2022/11/30	1176
2022/12/1	868
2022/12/2	971
2022/12/3	818
2022/12/4	609
2022/12/5	468
2022/12/6	974
2022/12/7	1121
2022/12/8	915
2022/12/9	1033
2022/12/10	964
2022/12/11	756
2022/12/12	519
2022/12/13	1132
2022/12/14	1331
2022/12/15	1110
2022/12/16	1044
2022/12/17	1121
2022/12/18	892
2022/12/19	597
2022/12/20	1214
2022/12/21	1296
2022/12/22	1087
2022/12/23	1073
2022/12/24	1098
2022/12/25	1020
2022/12/26	589
2022/12/27	1395
2022/12/28	1340
2022/12/29	1280
2022/12/30	1081
2022/12/31	792
2023/1/1	890
2023/1/2	622
2023/1/3	738
2023/1/4	1069
2023/1/5	1404
2023/1/6	2201
2023/1/7	1762
2023/1/8	1336
2023/1/9	839
2023/1/10	556
2023/1/11	1679
2023/1/12	1365
2023/1/13	1211
2023/1/14	1066
2023/1/15	779
2023/1/16	505
2023/1/17	1008
2023/1/18	1054
2023/1/19	722
2023/1/20	656
2023/1/21	683
2023/1/22	493
2023/1/23	334
2023/1/24	756
2023/1/25	680
2023/1/26	573
2023/1/27	513
2023/1/28	475
2023/1/29	294
2023/1/30	185
2023/1/31	474
2023/2/1	428
2023/2/2	369
2023/2/3	296
2023/2/4	292
2023/2/5	272
2023/2/6	135
2023/2/7	307
2023/2/8	282
2023/2/9	220
2023/2/10	207
2023/2/11	181
2023/2/12	96
2023/2/13	64
2023/2/14	271
2023/2/15	243
2023/2/16	146
2023/2/17	180
2023/2/18	143
2023/2/19	106
2023/2/20	68
2023/2/21	191
2023/2/22	135
2023/2/23	124
2023/2/24	68
2023/2/25	195
2023/2/26	148
2023/2/27	58
2023/2/28	145
2023/3/1	156
2023/3/2	122
2023/3/3	108
2023/3/4	106
2023/3/5	78
2023/3/6	37
2023/3/7	134
2023/3/8	138
2023/3/9	69
2023/3/10	84
2023/3/11	62
2023/3/12	76
2023/3/13	40
2023/3/14	76
2023/3/15	55
2023/3/16	52
2023/3/17	57
2023/3/18	55
2023/3/19	56
2023/3/20	35
2023/3/21	61
2023/3/22	41
2023/3/23	74
2023/3/24	78
2023/3/25	83
2023/3/26	65
2023/3/27	28
2023/3/28	67
2023/3/29	75
2023/3/30	58
2023/3/31	83
2023/4/1	61
2023/4/2	61
2023/4/3	27
2023/4/4	93
2023/4/5	96
2023/4/6	89
2023/4/7	113
2023/4/8	102
2023/4/9	82
2023/4/10	69
2023/4/11	139
2023/4/12	122
2023/4/13	106
2023/4/14	85
2023/4/15	71
2023/4/16	43
2023/4/17	26
2023/4/18	76
2023/4/19	100
2023/4/20	73
2023/4/21	88
2023/4/22	97
2023/4/23	89
2023/4/24	58
2023/4/25	81
2023/4/26	102
2023/4/27	103
2023/4/28	88
2023/4/29	106
2023/4/30	76
2023/5/1	57
2023/5/2	157
2023/5/3	141
2023/5/4	65
2023/5/5	25
2023/5/6	42
2023/5/7	97
2023/5/8	202
