# Supplementary material for: Spectral study of COVID-19 pandemic in Japan: The dependence of spectral gradient on the population size of the community
Source: PLoS One. 2025 Jan 13;20(1):e0314233. doi: 10.1371/journal.pone.0314233 (PMC11730377; doi:10.1371/journal.pone.0314233)
Supplement: S1 Dataset — (ZIP) [file pone.0314233.s001.zip › S1 Dataset/Short_1_1_COVID19_Hokkaido_230518.txt]

714	2
2022/2/1	3446
2022/2/2	3662
2022/2/3	2965
2022/2/4	3777
2022/2/5	3652
2022/2/6	2652
2022/2/7	1788
2022/2/8	3417
2022/2/9	3580
2022/2/10	3254
2022/2/11	3254
2022/2/12	2167
2022/2/13	2385
2022/2/14	1514
2022/2/15	2943
2022/2/16	3412
2022/2/17	2761
2022/2/18	2527
2022/2/19	2732
2022/2/20	2071
2022/2/21	1246
2022/2/22	2547
2022/2/23	3138
2022/2/24	1509
2022/2/25	2288
2022/2/26	2759
2022/2/27	1357
2022/2/28	1020
2022/3/1	2174
2022/3/2	2328
2022/3/3	1868
2022/3/4	1654
2022/3/5	1545
2022/3/6	1318
2022/3/7	729
2022/3/8	2324
2022/3/9	1985
2022/3/10	1686
2022/3/11	1379
2022/3/12	1579
2022/3/13	1019
2022/3/14	908
2022/3/15	1840
2022/3/16	1814
2022/3/17	1657
2022/3/18	1157
2022/3/19	1720
2022/3/20	1121
2022/3/21	1044
2022/3/22	793
2022/3/23	1873
2022/3/24	1997
2022/3/25	1831
2022/3/26	1694
2022/3/27	1155
2022/3/28	751
2022/3/29	2022
2022/3/30	1883
2022/3/31	1932
2022/4/1	1695
2022/4/2	1869
2022/4/3	1181
2022/4/4	878
2022/4/5	2197
2022/4/6	2449
2022/4/7	2103
2022/4/8	2114
2022/4/9	2384
2022/4/10	1493
2022/4/11	952
2022/4/12	2722
2022/4/13	2793
2022/4/14	2315
2022/4/15	2475
2022/4/16	2543
2022/4/17	1655
2022/4/18	865
2022/4/19	2811
2022/4/20	3383
2022/4/21	2668
2022/4/22	2683
2022/4/23	2851
2022/4/24	1963
2022/4/25	1073
2022/4/26	3040
2022/4/27	3182
2022/4/28	2756
2022/4/29	2663
2022/4/30	1391
2022/5/1	1553
2022/5/2	1310
2022/5/3	2838
2022/5/4	1697
2022/5/5	1470
2022/5/6	1414
2022/5/7	3326
2022/5/8	2797
2022/5/9	1594
2022/5/10	3409
2022/5/11	3239
2022/5/12	2847
2022/5/13	2641
2022/5/14	2701
2022/5/15	1914
2022/5/16	1258
2022/5/17	2720
2022/5/18	2693
2022/5/19	2211
2022/5/20	2237
2022/5/21	2158
2022/5/22	1429
2022/5/23	836
2022/5/24	2022
2022/5/25	2081
2022/5/26	1561
2022/5/27	1379
2022/5/28	1392
2022/5/29	934
2022/5/30	532
2022/5/31	1209
2022/6/1	1237
2022/6/2	969
2022/6/3	960
2022/6/4	979
2022/6/5	647
2022/6/6	407
2022/6/7	1171
2022/6/8	990
2022/6/9	898
2022/6/10	805
2022/6/11	862
2022/6/12	587
2022/6/13	388
2022/6/14	915
2022/6/15	870
2022/6/16	823
2022/6/17	728
2022/6/18	711
2022/6/19	501
2022/6/20	275
2022/6/21	732
2022/6/22	716
2022/6/23	655
2022/6/24	607
2022/6/25	550
2022/6/26	404
2022/6/27	254
2022/6/28	629
2022/6/29	672
2022/6/30	578
2022/7/1	641
2022/7/2	626
2022/7/3	617
2022/7/4	407
2022/7/5	561
2022/7/6	821
2022/7/7	901
2022/7/8	887
2022/7/9	911
2022/7/10	859
2022/7/11	602
2022/7/12	803
2022/7/13	1349
2022/7/14	1713
2022/7/15	1734
2022/7/16	1928
2022/7/17	1833
2022/7/18	1515
2022/7/19	1185
2022/7/20	2060
2022/7/21	3965
2022/7/22	4464
2022/7/23	4636
2022/7/24	4072
2022/7/25	3361
2022/7/26	3268
2022/7/27	5522
2022/7/28	5676
2022/7/29	6594
2022/7/30	6286
2022/7/31	6065
2022/8/1	4583
2022/8/2	4633
2022/8/3	6930
2022/8/4	7204
2022/8/5	7210
2022/8/6	6881
2022/8/7	6322
2022/8/8	5098
2022/8/9	5546
2022/8/10	7773
2022/8/11	7660
2022/8/12	7058
2022/8/13	6282
2022/8/14	6006
2022/8/15	5290
2022/8/16	5540
2022/8/17	6880
2022/8/18	8315
2022/8/19	8632
2022/8/20	7590
2022/8/21	6360
2022/8/22	5397
2022/8/23	5587
2022/8/24	6886
2022/8/25	6550
2022/8/26	6395
2022/8/27	5735
2022/8/28	5160
2022/8/29	3666
2022/8/30	3886
2022/8/31	5969
2022/9/1	5637
2022/9/2	5566
2022/9/3	5276
2022/9/4	4380
2022/9/5	3237
2022/9/6	3590
2022/9/7	5180
2022/9/8	5332
2022/9/9	4450
2022/9/10	3751
2022/9/11	3295
2022/9/12	2147
2022/9/13	2367
2022/9/14	3721
2022/9/15	3471
2022/9/16	2996
2022/9/17	2572
2022/9/18	2185
2022/9/19	1663
2022/9/20	1364
2022/9/21	2040
2022/9/22	3341
2022/9/23	3164
2022/9/24	2207
2022/9/25	1997
2022/9/26	2383
2022/9/27	2560
2022/9/28	3088
2022/9/29	2277
2022/9/30	1938
2022/10/1	2090
2022/10/2	1539
2022/10/3	835
2022/10/4	2808
2022/10/5	2659
2022/10/6	2051
2022/10/7	1814
2022/10/8	1805
2022/10/9	1407
2022/10/10	925
2022/10/11	961
2022/10/12	4023
2022/10/13	3574
2022/10/14	2942
2022/10/15	3021
2022/10/16	2089
2022/10/17	1192
2022/10/18	4008
2022/10/19	3912
2022/10/20	3362
2022/10/21	3158
2022/10/22	3485
2022/10/23	2486
2022/10/24	1574
2022/10/25	5574
2022/10/26	5572
2022/10/27	4587
2022/10/28	4523
2022/10/29	4976
2022/10/30	3658
2022/10/31	2459
2022/11/1	7639
2022/11/2	7895
2022/11/3	7304
2022/11/4	3828
2022/11/5	7465
2022/11/6	5431
2022/11/7	3354
2022/11/8	9143
2022/11/9	9546
2022/11/10	8457
2022/11/11	7911
2022/11/12	8932
2022/11/13	5658
2022/11/14	4161
2022/11/15	10906
2022/11/16	11112
2022/11/17	9536
2022/11/18	8477
2022/11/19	8960
2022/11/20	5747
2022/11/21	3812
2022/11/22	11394
2022/11/23	10943
2022/11/24	4895
2022/11/25	9868
2022/11/26	9503
2022/11/27	5954
2022/11/28	3509
2022/11/29	9702
2022/11/30	9659
2022/12/1	7612
2022/12/2	7290
2022/12/3	7068
2022/12/4	4487
2022/12/5	2795
2022/12/6	8129
2022/12/7	7764
2022/12/8	6641
2022/12/9	5858
2022/12/10	5768
2022/12/11	4072
2022/12/12	2280
2022/12/13	7907
2022/12/14	7214
2022/12/15	6371
2022/12/16	5592
2022/12/17	5813
2022/12/18	3652
2022/12/19	2168
2022/12/20	6960
2022/12/21	6275
2022/12/22	5569
2022/12/23	5099
2022/12/24	4907
2022/12/25	3378
2022/12/26	2128
2022/12/27	5928
2022/12/28	6042
2022/12/29	4789
2022/12/30	3347
2022/12/31	2377
2023/1/1	2077
2023/1/2	1833
2023/1/3	2235
2023/1/4	2500
2023/1/5	5580
2023/1/6	5713
2023/1/7	5352
2023/1/8	3363
2023/1/9	1584
2023/1/10	1709
2023/1/11	4694
2023/1/12	4133
2023/1/13	3270
2023/1/14	3005
2023/1/15	1913
2023/1/16	1013
2023/1/17	3129
2023/1/18	2645
2023/1/19	2190
2023/1/20	1863
2023/1/21	1867
2023/1/22	1284
2023/1/23	664
2023/1/24	2221
2023/1/25	1853
2023/1/26	1683
2023/1/27	1367
2023/1/28	1390
2023/1/29	1001
2023/1/30	482
2023/1/31	1802
2023/2/1	1434
2023/2/2	1367
2023/2/3	1058
2023/2/4	1145
2023/2/5	784
2023/2/6	365
2023/2/7	1464
2023/2/8	1239
2023/2/9	1022
2023/2/10	956
2023/2/11	872
2023/2/12	326
2023/2/13	324
2023/2/14	1090
2023/2/15	969
2023/2/16	771
2023/2/17	623
2023/2/18	623
2023/2/19	492
2023/2/20	240
2023/2/21	822
2023/2/22	803
2023/2/23	626
2023/2/24	241
2023/2/25	691
2023/2/26	394
2023/2/27	183
2023/2/28	700
2023/3/1	621
2023/3/2	414
2023/3/3	415
2023/3/4	373
2023/3/5	277
2023/3/6	153
2023/3/7	539
2023/3/8	446
2023/3/9	387
2023/3/10	367
2023/3/11	357
2023/3/12	218
2023/3/13	112
2023/3/14	501
2023/3/15	443
2023/3/16	347
2023/3/17	361
2023/3/18	328
2023/3/19	179
2023/3/20	80
2023/3/21	478
2023/3/22	181
2023/3/23	380
2023/3/24	385
2023/3/25	396
2023/3/26	251
2023/3/27	126
2023/3/28	506
2023/3/29	439
2023/3/30	376
2023/3/31	492
2023/4/1	466
2023/4/2	305
2023/4/3	150
2023/4/4	663
2023/4/5	559
2023/4/6	557
2023/4/7	544
2023/4/8	540
2023/4/9	324
2023/4/10	151
2023/4/11	663
2023/4/12	642
2023/4/13	496
2023/4/14	483
2023/4/15	466
2023/4/16	336
2023/4/17	163
2023/4/18	804
2023/4/19	728
2023/4/20	645
2023/4/21	625
2023/4/22	670
2023/4/23	507
2023/4/24	270
2023/4/25	1140
2023/4/26	1021
2023/4/27	865
2023/4/28	886
2023/4/29	899
2023/4/30	435
2023/5/1	339
2023/5/2	1260
2023/5/3	1188
2023/5/4	474
2023/5/5	354
2023/5/6	446
2023/5/7	658
2023/5/8	554
2023/5/9	0
2023/5/10	0
2023/5/11	0
2023/5/12	0
2023/5/13	0
2023/5/14	0
2023/5/15	0
2023/5/16	0
2023/5/17	0
2023/5/18	0
2023/5/19	0
2023/5/20	0
2023/5/21	0
2023/5/22	0
2023/5/23	0
2023/5/24	0
2023/5/25	0
2023/5/26	0
2023/5/27	0
2023/5/28	0
2023/5/29	0
2023/5/30	0
2023/5/31	0
2023/6/1	0
2023/6/2	0
2023/6/3	0
2023/6/4	0
2023/6/5	0
2023/6/6	0
2023/6/7	0
2023/6/8	0
2023/6/9	0
2023/6/10	0
2023/6/11	0
2023/6/12	0
2023/6/13	0
2023/6/14	0
2023/6/15	0
2023/6/16	0
2023/6/17	0
2023/6/18	0
2023/6/19	0
2023/6/20	0
2023/6/21	0
2023/6/22	0
2023/6/23	0
2023/6/24	0
2023/6/25	0
2023/6/26	0
2023/6/27	0
2023/6/28	0
2023/6/29	0
2023/6/30	0
2023/7/1	0
2023/7/2	0
2023/7/3	0
2023/7/4	0
2023/7/5	0
2023/7/6	0
2023/7/7	0
2023/7/8	0
2023/7/9	0
2023/7/10	0
2023/7/11	0
2023/7/12	0
2023/7/13	0
2023/7/14	0
2023/7/15	0
2023/7/16	0
2023/7/17	0
2023/7/18	0
2023/7/19	0
2023/7/20	0
2023/7/21	0
2023/7/22	0
2023/7/23	0
2023/7/24	0
2023/7/25	0
2023/7/26	0
2023/7/27	0
2023/7/28	0
2023/7/29	0
2023/7/30	0
2023/7/31	0
2023/8/1	0
2023/8/2	0
2023/8/3	0
2023/8/4	0
2023/8/5	0
2023/8/6	0
2023/8/7	0
2023/8/8	0
2023/8/9	0
2023/8/10	0
2023/8/11	0
2023/8/12	0
2023/8/13	0
2023/8/14	0
2023/8/15	0
2023/8/16	0
2023/8/17	0
2023/8/18	0
2023/8/19	0
2023/8/20	0
2023/8/21	0
2023/8/22	0
2023/8/23	0
2023/8/24	0
2023/8/25	0
2023/8/26	0
2023/8/27	0
2023/8/28	0
2023/8/29	0
2023/8/30	0
2023/8/31	0
2023/9/1	0
2023/9/2	0
2023/9/3	0
2023/9/4	0
2023/9/5	0
2023/9/6	0
2023/9/7	0
2023/9/8	0
2023/9/9	0
2023/9/10	0
2023/9/11	0
2023/9/12	0
2023/9/13	0
2023/9/14	0
2023/9/15	0
2023/9/16	0
2023/9/17	0
2023/9/18	0
2023/9/19	0
2023/9/20	0
2023/9/21	0
2023/9/22	0
2023/9/23	0
2023/9/24	0
2023/9/25	0
2023/9/26	0
2023/9/27	0
2023/9/28	0
2023/9/29	0
2023/9/30	0
2023/10/1	0
2023/10/2	0
2023/10/3	0
2023/10/4	0
2023/10/5	0
2023/10/6	0
2023/10/7	0
2023/10/8	0
2023/10/9	0
2023/10/10	0
2023/10/11	0
2023/10/12	0
2023/10/13	0
2023/10/14	0
2023/10/15	0
2023/10/16	0
2023/10/17	0
2023/10/18	0
2023/10/19	0
2023/10/20	0
2023/10/21	0
2023/10/22	0
2023/10/23	0
2023/10/24	0
2023/10/25	0
2023/10/26	0
2023/10/27	0
2023/10/28	0
2023/10/29	0
2023/10/30	0
2023/10/31	0
2023/11/1	0
2023/11/2	0
2023/11/3	0
2023/11/4	0
2023/11/5	0
2023/11/6	0
2023/11/7	0
2023/11/8	0
2023/11/9	0
2023/11/10	0
2023/11/11	0
2023/11/12	0
2023/11/13	0
2023/11/14	0
2023/11/15	0
2023/11/16	0
2023/11/17	0
2023/11/18	0
2023/11/19	0
2023/11/20	0
2023/11/21	0
2023/11/22	0
2023/11/23	0
2023/11/24	0
2023/11/25	0
2023/11/26	0
2023/11/27	0
2023/11/28	0
2023/11/29	0
2023/11/30	0
2023/12/1	0
2023/12/2	0
2023/12/3	0
2023/12/4	0
2023/12/5	0
2023/12/6	0
2023/12/7	0
2023/12/8	0
2023/12/9	0
2023/12/10	0
2023/12/11	0
2023/12/12	0
2023/12/13	0
2023/12/14	0
2023/12/15	0
2023/12/16	0
2023/12/17	0
2023/12/18	0
2023/12/19	0
2023/12/20	0
2023/12/21	0
2023/12/22	0
2023/12/23	0
2023/12/24	0
2023/12/25	0
2023/12/26	0
2023/12/27	0
2023/12/28	0
2023/12/29	0
2023/12/30	0
2023/12/31	0
2024/1/1	0
2024/1/2	0
2024/1/3	0
2024/1/4	0
2024/1/5	0
2024/1/6	0
2024/1/7	0
2024/1/8	0
2024/1/9	0
2024/1/10	0
2024/1/11	0
2024/1/12	0
2024/1/13	0
2024/1/14	0
2024/1/15	0
