# Supplementary material for: Spectral study of COVID-19 pandemic in Japan: The dependence of spectral gradient on the population size of the community
Source: PLoS One. 2025 Jan 13;20(1):e0314233. doi: 10.1371/journal.pone.0314233 (PMC11730377; doi:10.1371/journal.pone.0314233)
Supplement: S1 Dataset — (ZIP) [file pone.0314233.s001.zip › S1 Dataset/Short_1_20_COVID19_Nagano_230518.txt]

714	2
2022/2/1	668
2022/2/2	623
2022/2/3	574
2022/2/4	540
2022/2/5	575
2022/2/6	569
2022/2/7	384
2022/2/8	502
2022/2/9	763
2022/2/10	669
2022/2/11	628
2022/2/12	341
2022/2/13	490
2022/2/14	263
2022/2/15	653
2022/2/16	610
2022/2/17	521
2022/2/18	534
2022/2/19	457
2022/2/20	358
2022/2/21	232
2022/2/22	495
2022/2/23	450
2022/2/24	266
2022/2/25	433
2022/2/26	333
2022/2/27	314
2022/2/28	217
2022/3/1	378
2022/3/2	429
2022/3/3	385
2022/3/4	351
2022/3/5	377
2022/3/6	333
2022/3/7	214
2022/3/8	384
2022/3/9	466
2022/3/10	421
2022/3/11	402
2022/3/12	351
2022/3/13	314
2022/3/14	270
2022/3/15	500
2022/3/16	549
2022/3/17	540
2022/3/18	521
2022/3/19	446
2022/3/20	437
2022/3/21	303
2022/3/22	282
2022/3/23	679
2022/3/24	459
2022/3/25	502
2022/3/26	470
2022/3/27	343
2022/3/28	300
2022/3/29	579
2022/3/30	574
2022/3/31	597
2022/4/1	642
2022/4/2	548
2022/4/3	483
2022/4/4	349
2022/4/5	751
2022/4/6	715
2022/4/7	715
2022/4/8	848
2022/4/9	746
2022/4/10	590
2022/4/11	340
2022/4/12	939
2022/4/13	921
2022/4/14	809
2022/4/15	761
2022/4/16	669
2022/4/17	565
2022/4/18	254
2022/4/19	839
2022/4/20	710
2022/4/21	637
2022/4/22	541
2022/4/23	555
2022/4/24	514
2022/4/25	224
2022/4/26	628
2022/4/27	552
2022/4/28	487
2022/4/29	372
2022/4/30	215
2022/5/1	292
2022/5/2	293
2022/5/3	454
2022/5/4	287
2022/5/5	195
2022/5/6	239
2022/5/7	645
2022/5/8	419
2022/5/9	210
2022/5/10	525
2022/5/11	450
2022/5/12	411
2022/5/13	347
2022/5/14	429
2022/5/15	459
2022/5/16	242
2022/5/17	542
2022/5/18	524
2022/5/19	430
2022/5/20	450
2022/5/21	427
2022/5/22	361
2022/5/23	189
2022/5/24	531
2022/5/25	447
2022/5/26	334
2022/5/27	283
2022/5/28	320
2022/5/29	220
2022/5/30	94
2022/5/31	321
2022/6/1	246
2022/6/2	217
2022/6/3	195
2022/6/4	152
2022/6/5	137
2022/6/6	95
2022/6/7	226
2022/6/8	177
2022/6/9	189
2022/6/10	138
2022/6/11	230
2022/6/12	110
2022/6/13	80
2022/6/14	198
2022/6/15	177
2022/6/16	137
2022/6/17	141
2022/6/18	157
2022/6/19	91
2022/6/20	59
2022/6/21	147
2022/6/22	112
2022/6/23	123
2022/6/24	114
2022/6/25	129
2022/6/26	84
2022/6/27	37
2022/6/28	124
2022/6/29	122
2022/6/30	131
2022/7/1	104
2022/7/2	137
2022/7/3	134
2022/7/4	94
2022/7/5	267
2022/7/6	303
2022/7/7	327
2022/7/8	317
2022/7/9	414
2022/7/10	365
2022/7/11	253
2022/7/12	657
2022/7/13	699
2022/7/14	699
2022/7/15	732
2022/7/16	815
2022/7/17	729
2022/7/18	519
2022/7/19	483
2022/7/20	1594
2022/7/21	1591
2022/7/22	1545
2022/7/23	1626
2022/7/24	1500
2022/7/25	738
2022/7/26	1821
2022/7/27	2155
2022/7/28	2150
2022/7/29	1740
2022/7/30	1875
2022/7/31	1670
2022/8/1	753
2022/8/2	2205
2022/8/3	2350
2022/8/4	2296
2022/8/5	1966
2022/8/6	2130
2022/8/7	1819
2022/8/8	962
2022/8/9	2695
2022/8/10	2387
2022/8/11	2546
2022/8/12	1461
2022/8/13	2326
2022/8/14	1904
2022/8/15	1216
2022/8/16	1780
2022/8/17	2271
2022/8/18	3599
2022/8/19	3649
2022/8/20	3334
2022/8/21	2590
2022/8/22	1210
2022/8/23	2950
2022/8/24	3169
2022/8/25	2685
2022/8/26	2132
2022/8/27	2165
2022/8/28	2001
2022/8/29	844
2022/8/30	2445
2022/8/31	2447
2022/9/1	2147
2022/9/2	1735
2022/9/3	1668
2022/9/4	1488
2022/9/5	605
2022/9/6	1988
2022/9/7	2033
2022/9/8	1583
2022/9/9	1356
2022/9/10	1276
2022/9/11	1075
2022/9/12	517
2022/9/13	1492
2022/9/14	1479
2022/9/15	1195
2022/9/16	1060
2022/9/17	1013
2022/9/18	926
2022/9/19	418
2022/9/20	548
2022/9/21	1204
2022/9/22	1120
2022/9/23	852
2022/9/24	481
2022/9/25	891
2022/9/26	579
2022/9/27	646
2022/9/28	1107
2022/9/29	930
2022/9/30	764
2022/10/1	626
2022/10/2	741
2022/10/3	351
2022/10/4	629
2022/10/5	1141
2022/10/6	755
2022/10/7	736
2022/10/8	716
2022/10/9	630
2022/10/10	351
2022/10/11	358
2022/10/12	982
2022/10/13	1378
2022/10/14	934
2022/10/15	841
2022/10/16	927
2022/10/17	419
2022/10/18	884
2022/10/19	1286
2022/10/20	988
2022/10/21	854
2022/10/22	753
2022/10/23	948
2022/10/24	452
2022/10/25	894
2022/10/26	1581
2022/10/27	1294
2022/10/28	1176
2022/10/29	1180
2022/10/30	1527
2022/10/31	768
2022/11/1	1533
2022/11/2	2641
2022/11/3	2253
2022/11/4	1654
2022/11/5	1666
2022/11/6	2889
2022/11/7	1005
2022/11/8	2001
2022/11/9	3341
2022/11/10	2686
2022/11/11	2326
2022/11/12	2277
2022/11/13	2698
2022/11/14	1176
2022/11/15	2477
2022/11/16	3821
2022/11/17	3108
2022/11/18	2670
2022/11/19	2190
2022/11/20	3040
2022/11/21	1275
2022/11/22	2558
2022/11/23	4328
2022/11/24	2555
2022/11/25	2544
2022/11/26	3578
2022/11/27	3280
2022/11/28	1295
2022/11/29	2229
2022/11/30	3818
2022/12/1	3037
2022/12/2	2684
2022/12/3	2472
2022/12/4	2226
2022/12/5	954
2022/12/6	2324
2022/12/7	3422
2022/12/8	2790
2022/12/9	2296
2022/12/10	2436
2022/12/11	2572
2022/12/12	976
2022/12/13	2266
2022/12/14	3691
2022/12/15	2941
2022/12/16	2490
2022/12/17	2396
2022/12/18	2548
2022/12/19	1090
2022/12/20	2107
2022/12/21	3460
2022/12/22	2948
2022/12/23	2512
2022/12/24	2453
2022/12/25	2522
2022/12/26	1060
2022/12/27	1935
2022/12/28	3510
2022/12/29	2739
2022/12/30	2095
2022/12/31	1709
2023/1/1	1378
2023/1/2	1174
2023/1/3	1318
2023/1/4	1493
2023/1/5	3164
2023/1/6	3989
2023/1/7	3202
2023/1/8	3182
2023/1/9	1419
2023/1/10	1311
2023/1/11	2151
2023/1/12	3143
2023/1/13	2140
2023/1/14	1923
2023/1/15	1920
2023/1/16	799
2023/1/17	1589
2023/1/18	2557
2023/1/19	1798
2023/1/20	1477
2023/1/21	1353
2023/1/22	1403
2023/1/23	533
2023/1/24	1101
2023/1/25	1814
2023/1/26	1183
2023/1/27	974
2023/1/28	975
2023/1/29	1054
2023/1/30	480
2023/1/31	707
2023/2/1	1274
2023/2/2	988
2023/2/3	809
2023/2/4	662
2023/2/5	788
2023/2/6	291
2023/2/7	559
2023/2/8	1004
2023/2/9	699
2023/2/10	627
2023/2/11	560
2023/2/12	324
2023/2/13	198
2023/2/14	590
2023/2/15	716
2023/2/16	499
2023/2/17	408
2023/2/18	390
2023/2/19	408
2023/2/20	159
2023/2/21	367
2023/2/22	570
2023/2/23	400
2023/2/24	210
2023/2/25	269
2023/2/26	399
2023/2/27	132
2023/2/28	197
2023/3/1	363
2023/3/2	309
2023/3/3	357
2023/3/4	273
2023/3/5	303
2023/3/6	119
2023/3/7	245
2023/3/8	411
2023/3/9	264
2023/3/10	284
2023/3/11	212
2023/3/12	251
2023/3/13	124
2023/3/14	170
2023/3/15	302
2023/3/16	249
2023/3/17	223
2023/3/18	162
2023/3/19	236
2023/3/20	96
2023/3/21	193
2023/3/22	233
2023/3/23	211
2023/3/24	304
2023/3/25	233
2023/3/26	248
2023/3/27	71
2023/3/28	176
2023/3/29	291
2023/3/30	194
2023/3/31	169
2023/4/1	177
2023/4/2	205
2023/4/3	87
2023/4/4	166
2023/4/5	267
2023/4/6	273
2023/4/7	200
2023/4/8	184
2023/4/9	215
2023/4/10	65
2023/4/11	142
2023/4/12	258
2023/4/13	210
2023/4/14	187
2023/4/15	199
2023/4/16	213
2023/4/17	98
2023/4/18	214
2023/4/19	345
2023/4/20	291
2023/4/21	244
2023/4/22	277
2023/4/23	287
2023/4/24	109
2023/4/25	195
2023/4/26	341
2023/4/27	255
2023/4/28	245
2023/4/29	253
2023/4/30	218
2023/5/1	119
2023/5/2	279
2023/5/3	439
2023/5/4	243
2023/5/5	148
2023/5/6	165
2023/5/7	278
2023/5/8	220
2023/5/9	0
2023/5/10	0
2023/5/11	0
2023/5/12	0
2023/5/13	0
2023/5/14	0
2023/5/15	0
2023/5/16	0
2023/5/17	0
2023/5/18	0
2023/5/19	0
2023/5/20	0
2023/5/21	0
2023/5/22	0
2023/5/23	0
2023/5/24	0
2023/5/25	0
2023/5/26	0
2023/5/27	0
2023/5/28	0
2023/5/29	0
2023/5/30	0
2023/5/31	0
2023/6/1	0
2023/6/2	0
2023/6/3	0
2023/6/4	0
2023/6/5	0
2023/6/6	0
2023/6/7	0
2023/6/8	0
2023/6/9	0
2023/6/10	0
2023/6/11	0
2023/6/12	0
2023/6/13	0
2023/6/14	0
2023/6/15	0
2023/6/16	0
2023/6/17	0
2023/6/18	0
2023/6/19	0
2023/6/20	0
2023/6/21	0
2023/6/22	0
2023/6/23	0
2023/6/24	0
2023/6/25	0
2023/6/26	0
2023/6/27	0
2023/6/28	0
2023/6/29	0
2023/6/30	0
2023/7/1	0
2023/7/2	0
2023/7/3	0
2023/7/4	0
2023/7/5	0
2023/7/6	0
2023/7/7	0
2023/7/8	0
2023/7/9	0
2023/7/10	0
2023/7/11	0
2023/7/12	0
2023/7/13	0
2023/7/14	0
2023/7/15	0
2023/7/16	0
2023/7/17	0
2023/7/18	0
2023/7/19	0
2023/7/20	0
2023/7/21	0
2023/7/22	0
2023/7/23	0
2023/7/24	0
2023/7/25	0
2023/7/26	0
2023/7/27	0
2023/7/28	0
2023/7/29	0
2023/7/30	0
2023/7/31	0
2023/8/1	0
2023/8/2	0
2023/8/3	0
2023/8/4	0
2023/8/5	0
2023/8/6	0
2023/8/7	0
2023/8/8	0
2023/8/9	0
2023/8/10	0
2023/8/11	0
2023/8/12	0
2023/8/13	0
2023/8/14	0
2023/8/15	0
2023/8/16	0
2023/8/17	0
2023/8/18	0
2023/8/19	0
2023/8/20	0
2023/8/21	0
2023/8/22	0
2023/8/23	0
2023/8/24	0
2023/8/25	0
2023/8/26	0
2023/8/27	0
2023/8/28	0
2023/8/29	0
2023/8/30	0
2023/8/31	0
2023/9/1	0
2023/9/2	0
2023/9/3	0
2023/9/4	0
2023/9/5	0
2023/9/6	0
2023/9/7	0
2023/9/8	0
2023/9/9	0
2023/9/10	0
2023/9/11	0
2023/9/12	0
2023/9/13	0
2023/9/14	0
2023/9/15	0
2023/9/16	0
2023/9/17	0
2023/9/18	0
2023/9/19	0
2023/9/20	0
2023/9/21	0
2023/9/22	0
2023/9/23	0
2023/9/24	0
2023/9/25	0
2023/9/26	0
2023/9/27	0
2023/9/28	0
2023/9/29	0
2023/9/30	0
2023/10/1	0
2023/10/2	0
2023/10/3	0
2023/10/4	0
2023/10/5	0
2023/10/6	0
2023/10/7	0
2023/10/8	0
2023/10/9	0
2023/10/10	0
2023/10/11	0
2023/10/12	0
2023/10/13	0
2023/10/14	0
2023/10/15	0
2023/10/16	0
2023/10/17	0
2023/10/18	0
2023/10/19	0
2023/10/20	0
2023/10/21	0
2023/10/22	0
2023/10/23	0
2023/10/24	0
2023/10/25	0
2023/10/26	0
2023/10/27	0
2023/10/28	0
2023/10/29	0
2023/10/30	0
2023/10/31	0
2023/11/1	0
2023/11/2	0
2023/11/3	0
2023/11/4	0
2023/11/5	0
2023/11/6	0
2023/11/7	0
2023/11/8	0
2023/11/9	0
2023/11/10	0
2023/11/11	0
2023/11/12	0
2023/11/13	0
2023/11/14	0
2023/11/15	0
2023/11/16	0
2023/11/17	0
2023/11/18	0
2023/11/19	0
2023/11/20	0
2023/11/21	0
2023/11/22	0
2023/11/23	0
2023/11/24	0
2023/11/25	0
2023/11/26	0
2023/11/27	0
2023/11/28	0
2023/11/29	0
2023/11/30	0
2023/12/1	0
2023/12/2	0
2023/12/3	0
2023/12/4	0
2023/12/5	0
2023/12/6	0
2023/12/7	0
2023/12/8	0
2023/12/9	0
2023/12/10	0
2023/12/11	0
2023/12/12	0
2023/12/13	0
2023/12/14	0
2023/12/15	0
2023/12/16	0
2023/12/17	0
2023/12/18	0
2023/12/19	0
2023/12/20	0
2023/12/21	0
2023/12/22	0
2023/12/23	0
2023/12/24	0
2023/12/25	0
2023/12/26	0
2023/12/27	0
2023/12/28	0
2023/12/29	0
2023/12/30	0
2023/12/31	0
2024/1/1	0
2024/1/2	0
2024/1/3	0
2024/1/4	0
2024/1/5	0
2024/1/6	0
2024/1/7	0
2024/1/8	0
2024/1/9	0
2024/1/10	0
2024/1/11	0
2024/1/12	0
2024/1/13	0
2024/1/14	0
2024/1/15	0
