# Supplementary material for: Spectral study of COVID-19 pandemic in Japan: The dependence of spectral gradient on the population size of the community
Source: PLoS One. 2025 Jan 13;20(1):e0314233. doi: 10.1371/journal.pone.0314233 (PMC11730377; doi:10.1371/journal.pone.0314233)
Supplement: S1 Dataset — (ZIP) [file pone.0314233.s001.zip › S1 Dataset/Short_1_21_COVID19_Gifu_230518.txt]

462	2
2022/2/1	1119
2022/2/2	886
2022/2/3	887
2022/2/4	909
2022/2/5	1012
2022/2/6	733
2022/2/7	410
2022/2/8	1093
2022/2/9	1009
2022/2/10	886
2022/2/11	1042
2022/2/12	431
2022/2/13	1039
2022/2/14	524
2022/2/15	1300
2022/2/16	1036
2022/2/17	1030
2022/2/18	874
2022/2/19	889
2022/2/20	741
2022/2/21	387
2022/2/22	1155
2022/2/23	821
2022/2/24	417
2022/2/25	998
2022/2/26	784
2022/2/27	550
2022/2/28	347
2022/3/1	976
2022/3/2	620
2022/3/3	657
2022/3/4	543
2022/3/5	694
2022/3/6	449
2022/3/7	259
2022/3/8	774
2022/3/9	543
2022/3/10	606
2022/3/11	601
2022/3/12	535
2022/3/13	390
2022/3/14	259
2022/3/15	602
2022/3/16	500
2022/3/17	493
2022/3/18	457
2022/3/19	467
2022/3/20	290
2022/3/21	188
2022/3/22	241
2022/3/23	571
2022/3/24	545
2022/3/25	443
2022/3/26	540
2022/3/27	396
2022/3/28	228
2022/3/29	594
2022/3/30	505
2022/3/31	562
2022/4/1	559
2022/4/2	500
2022/4/3	428
2022/4/4	290
2022/4/5	780
2022/4/6	622
2022/4/7	667
2022/4/8	569
2022/4/9	618
2022/4/10	507
2022/4/11	263
2022/4/12	926
2022/4/13	725
2022/4/14	649
2022/4/15	612
2022/4/16	637
2022/4/17	458
2022/4/18	211
2022/4/19	749
2022/4/20	582
2022/4/21	573
2022/4/22	653
2022/4/23	651
2022/4/24	428
2022/4/25	303
2022/4/26	759
2022/4/27	669
2022/4/28	555
2022/4/29	498
2022/4/30	210
2022/5/1	406
2022/5/2	197
2022/5/3	498
2022/5/4	232
2022/5/5	240
2022/5/6	240
2022/5/7	799
2022/5/8	478
2022/5/9	327
2022/5/10	809
2022/5/11	592
2022/5/12	600
2022/5/13	651
2022/5/14	575
2022/5/15	457
2022/5/16	234
2022/5/17	843
2022/5/18	607
2022/5/19	662
2022/5/20	626
2022/5/21	639
2022/5/22	418
2022/5/23	230
2022/5/24	762
2022/5/25	534
2022/5/26	533
2022/5/27	530
2022/5/28	522
2022/5/29	306
2022/5/30	152
2022/5/31	579
2022/6/1	491
2022/6/2	426
2022/6/3	421
2022/6/4	419
2022/6/5	282
2022/6/6	131
2022/6/7	473
2022/6/8	347
2022/6/9	320
2022/6/10	286
2022/6/11	289
2022/6/12	233
2022/6/13	95
2022/6/14	343
2022/6/15	227
2022/6/16	246
2022/6/17	186
2022/6/18	201
2022/6/19	142
2022/6/20	59
2022/6/21	238
2022/6/22	144
2022/6/23	184
2022/6/24	193
2022/6/25	200
2022/6/26	180
2022/6/27	64
2022/6/28	342
2022/6/29	266
2022/6/30	264
2022/7/1	280
2022/7/2	273
2022/7/3	235
2022/7/4	223
2022/7/5	565
2022/7/6	593
2022/7/7	533
2022/7/8	638
2022/7/9	587
2022/7/10	645
2022/7/11	426
2022/7/12	1229
2022/7/13	992
2022/7/14	1040
2022/7/15	1044
2022/7/16	1208
2022/7/17	989
2022/7/18	665
2022/7/19	1016
2022/7/20	2594
2022/7/21	2029
2022/7/22	1997
2022/7/23	2110
2022/7/24	1739
2022/7/25	1090
2022/7/26	3449
2022/7/27	2396
2022/7/28	2783
2022/7/29	2625
2022/7/30	2844
2022/7/31	2214
2022/8/1	1326
2022/8/2	4557
2022/8/3	3464
2022/8/4	3416
2022/8/5	3127
2022/8/6	3092
2022/8/7	2984
2022/8/8	1612
2022/8/9	4725
2022/8/10	3802
2022/8/11	3717
2022/8/12	1406
2022/8/13	3855
2022/8/14	2794
2022/8/15	1986
2022/8/16	3555
2022/8/17	4357
2022/8/18	4490
2022/8/19	4155
2022/8/20	4506
2022/8/21	3325
2022/8/22	1720
2022/8/23	5116
2022/8/24	4196
2022/8/25	3656
2022/8/26	2928
2022/8/27	2975
2022/8/28	2458
2022/8/29	1358
2022/8/30	4035
2022/8/31	2927
2022/9/1	2536
2022/9/2	2040
2022/9/3	2302
2022/9/4	1657
2022/9/5	1053
2022/9/6	3214
2022/9/7	2498
2022/9/8	2011
2022/9/9	1776
2022/9/10	1543
2022/9/11	1364
2022/9/12	773
2022/9/13	2344
2022/9/14	1519
2022/9/15	1387
2022/9/16	1257
2022/9/17	1079
2022/9/18	887
2022/9/19	424
2022/9/20	569
2022/9/21	1638
2022/9/22	1003
2022/9/23	757
2022/9/24	362
2022/9/25	880
2022/9/26	414
2022/9/27	653
2022/9/28	923
2022/9/29	710
2022/9/30	610
2022/10/1	623
2022/10/2	496
2022/10/3	225
2022/10/4	877
2022/10/5	571
2022/10/6	537
2022/10/7	445
2022/10/8	464
2022/10/9	386
2022/10/10	251
2022/10/11	306
2022/10/12	985
2022/10/13	844
2022/10/14	755
2022/10/15	760
2022/10/16	510
2022/10/17	280
2022/10/18	1031
2022/10/19	752
2022/10/20	559
2022/10/21	590
2022/10/22	626
2022/10/23	535
2022/10/24	309
2022/10/25	1158
2022/10/26	866
2022/10/27	728
2022/10/28	707
2022/10/29	863
2022/10/30	683
2022/10/31	385
2022/11/1	1451
2022/11/2	1186
2022/11/3	1240
2022/11/4	453
2022/11/5	1798
2022/11/6	1035
2022/11/7	536
2022/11/8	1920
2022/11/9	1450
2022/11/10	1476
2022/11/11	1366
2022/11/12	1653
2022/11/13	1424
2022/11/14	672
2022/11/15	2551
2022/11/16	2006
2022/11/17	1691
2022/11/18	1667
2022/11/19	1931
2022/11/20	1400
2022/11/21	817
2022/11/22	3030
2022/11/23	2455
2022/11/24	759
2022/11/25	2748
2022/11/26	2321
2022/11/27	1844
2022/11/28	840
2022/11/29	3500
2022/11/30	2442
2022/12/1	2339
2022/12/2	2090
2022/12/3	2179
2022/12/4	1552
2022/12/5	850
2022/12/6	3596
2022/12/7	2764
2022/12/8	2553
2022/12/9	2487
2022/12/10	2727
2022/12/11	2164
2022/12/12	1127
2022/12/13	4356
2022/12/14	3492
2022/12/15	3227
2022/12/16	2921
2022/12/17	3101
2022/12/18	2549
2022/12/19	1050
2022/12/20	4820
2022/12/21	3881
2022/12/22	3620
2022/12/23	3349
2022/12/24	3854
2022/12/25	2477
2022/12/26	1397
2022/12/27	5386
2022/12/28	4005
2022/12/29	3776
2022/12/30	2867
2022/12/31	2261
2023/1/1	1780
2023/1/2	1562
2023/1/3	2169
2023/1/4	2281
2023/1/5	5695
2023/1/6	4975
2023/1/7	4888
2023/1/8	3210
2023/1/9	1561
2023/1/10	1667
2023/1/11	5401
2023/1/12	3184
2023/1/13	2688
2023/1/14	2699
2023/1/15	2036
2023/1/16	1035
2023/1/17	3403
2023/1/18	2319
2023/1/19	1801
2023/1/20	1649
2023/1/21	1675
2023/1/22	1191
2023/1/23	652
2023/1/24	2243
2023/1/25	1472
2023/1/26	1269
2023/1/27	1125
2023/1/28	1087
2023/1/29	846
2023/1/30	433
2023/1/31	1480
2023/2/1	1035
2023/2/2	924
2023/2/3	877
2023/2/4	855
2023/2/5	672
2023/2/6	322
2023/2/7	1185
2023/2/8	910
2023/2/9	715
2023/2/10	622
2023/2/11	712
2023/2/12	218
2023/2/13	296
2023/2/14	972
2023/2/15	601
2023/2/16	525
2023/2/17	461
2023/2/18	415
2023/2/19	298
2023/2/20	141
2023/2/21	560
2023/2/22	401
2023/2/23	351
2023/2/24	138
2023/2/25	515
2023/2/26	247
2023/2/27	110
2023/2/28	410
2023/3/1	327
2023/3/2	271
2023/3/3	239
2023/3/4	269
2023/3/5	182
2023/3/6	94
2023/3/7	366
2023/3/8	234
2023/3/9	216
2023/3/10	178
2023/3/11	222
2023/3/12	112
2023/3/13	69
2023/3/14	230
2023/3/15	175
2023/3/16	149
2023/3/17	127
2023/3/18	151
2023/3/19	121
2023/3/20	61
2023/3/21	218
2023/3/22	73
2023/3/23	226
2023/3/24	128
2023/3/25	187
2023/3/26	111
2023/3/27	49
2023/3/28	205
2023/3/29	155
2023/3/30	102
2023/3/31	147
2023/4/1	131
2023/4/2	97
2023/4/3	55
2023/4/4	254
2023/4/5	197
2023/4/6	153
2023/4/7	134
2023/4/8	140
2023/4/9	130
2023/4/10	41
2023/4/11	221
2023/4/12	169
2023/4/13	156
2023/4/14	149
2023/4/15	149
2023/4/16	101
2023/4/17	65
2023/4/18	239
2023/4/19	186
2023/4/20	168
2023/4/21	180
2023/4/22	206
2023/4/23	131
2023/4/24	95
2023/4/25	339
2023/4/26	233
2023/4/27	242
2023/4/28	199
2023/4/29	255
2023/4/30	120
2023/5/1	132
2023/5/2	386
2023/5/3	281
2023/5/4	76
2023/5/5	135
2023/5/6	148
2023/5/7	306
2023/5/8	148
