# Supplementary material for: Spectral study of COVID-19 pandemic in Japan: The dependence of spectral gradient on the population size of the community
Source: PLoS One. 2025 Jan 13;20(1):e0314233. doi: 10.1371/journal.pone.0314233 (PMC11730377; doi:10.1371/journal.pone.0314233)
Supplement: S1 Dataset — (ZIP) [file pone.0314233.s001.zip › S1 Dataset/Short_1_22_COVID19_Shizuoka_230518.txt]

462	2
2022/2/1	1989
2022/2/2	1813
2022/2/3	1596
2022/2/4	1567
2022/2/5	1797
2022/2/6	1169
2022/2/7	534
2022/2/8	2188
2022/2/9	1886
2022/2/10	1543
2022/2/11	1571
2022/2/12	747
2022/2/13	1452
2022/2/14	642
2022/2/15	2001
2022/2/16	1751
2022/2/17	1396
2022/2/18	1337
2022/2/19	1455
2022/2/20	1012
2022/2/21	544
2022/2/22	1904
2022/2/23	1871
2022/2/24	573
2022/2/25	1684
2022/2/26	1532
2022/2/27	1045
2022/2/28	438
2022/3/1	1592
2022/3/2	1568
2022/3/3	1222
2022/3/4	1159
2022/3/5	1201
2022/3/6	923
2022/3/7	377
2022/3/8	1615
2022/3/9	1445
2022/3/10	1142
2022/3/11	1099
2022/3/12	1270
2022/3/13	952
2022/3/14	312
2022/3/15	1608
2022/3/16	1498
2022/3/17	999
2022/3/18	928
2022/3/19	783
2022/3/20	647
2022/3/21	300
2022/3/22	245
2022/3/23	1190
2022/3/24	1080
2022/3/25	828
2022/3/26	911
2022/3/27	629
2022/3/28	244
2022/3/29	1332
2022/3/30	1174
2022/3/31	1053
2022/4/1	1053
2022/4/2	987
2022/4/3	726
2022/4/4	317
2022/4/5	1180
2022/4/6	1170
2022/4/7	1008
2022/4/8	903
2022/4/9	993
2022/4/10	759
2022/4/11	325
2022/4/12	1158
2022/4/13	1129
2022/4/14	895
2022/4/15	787
2022/4/16	803
2022/4/17	530
2022/4/18	203
2022/4/19	934
2022/4/20	1019
2022/4/21	883
2022/4/22	684
2022/4/23	784
2022/4/24	456
2022/4/25	217
2022/4/26	872
2022/4/27	829
2022/4/28	661
2022/4/29	617
2022/4/30	189
2022/5/1	390
2022/5/2	180
2022/5/3	818
2022/5/4	309
2022/5/5	312
2022/5/6	308
2022/5/7	1164
2022/5/8	839
2022/5/9	364
2022/5/10	1436
2022/5/11	1194
2022/5/12	1008
2022/5/13	898
2022/5/14	945
2022/5/15	741
2022/5/16	241
2022/5/17	1360
2022/5/18	1148
2022/5/19	947
2022/5/20	879
2022/5/21	959
2022/5/22	672
2022/5/23	244
2022/5/24	957
2022/5/25	812
2022/5/26	724
2022/5/27	521
2022/5/28	525
2022/5/29	372
2022/5/30	137
2022/5/31	657
2022/6/1	568
2022/6/2	500
2022/6/3	414
2022/6/4	428
2022/6/5	265
2022/6/6	95
2022/6/7	492
2022/6/8	355
2022/6/9	317
2022/6/10	299
2022/6/11	322
2022/6/12	203
2022/6/13	82
2022/6/14	379
2022/6/15	296
2022/6/16	204
2022/6/17	214
2022/6/18	192
2022/6/19	148
2022/6/20	80
2022/6/21	321
2022/6/22	289
2022/6/23	268
2022/6/24	254
2022/6/25	266
2022/6/26	192
2022/6/27	111
2022/6/28	423
2022/6/29	438
2022/6/30	370
2022/7/1	374
2022/7/2	451
2022/7/3	394
2022/7/4	175
2022/7/5	678
2022/7/6	853
2022/7/7	894
2022/7/8	1034
2022/7/9	1282
2022/7/10	1150
2022/7/11	596
2022/7/12	1882
2022/7/13	2195
2022/7/14	2250
2022/7/15	2242
2022/7/16	2712
2022/7/17	2409
2022/7/18	1464
2022/7/19	1416
2022/7/20	3724
2022/7/21	4734
2022/7/22	5890
2022/7/23	6425
2022/7/24	3790
2022/7/25	1524
2022/7/26	6052
2022/7/27	4698
2022/7/28	5370
2022/7/29	5523
2022/7/30	5814
2022/7/31	3844
2022/8/1	2075
2022/8/2	6521
2022/8/3	7320
2022/8/4	7039
2022/8/5	6534
2022/8/6	6273
2022/8/7	4700
2022/8/8	2012
2022/8/9	6314
2022/8/10	7089
2022/8/11	5947
2022/8/12	2800
2022/8/13	5572
2022/8/14	4079
2022/8/15	2094
2022/8/16	5673
2022/8/17	7169
2022/8/18	7012
2022/8/19	7100
2022/8/20	7144
2022/8/21	5002
2022/8/22	2026
2022/8/23	6885
2022/8/24	7971
2022/8/25	5644
2022/8/26	4853
2022/8/27	5214
2022/8/28	4164
2022/8/29	1852
2022/8/30	5264
2022/8/31	4895
2022/9/1	3290
2022/9/2	3848
2022/9/3	3621
2022/9/4	3220
2022/9/5	1363
2022/9/6	3711
2022/9/7	4313
2022/9/8	3286
2022/9/9	2739
2022/9/10	3195
2022/9/11	1923
2022/9/12	1261
2022/9/13	3181
2022/9/14	3507
2022/9/15	2739
2022/9/16	2133
2022/9/17	1861
2022/9/18	1959
2022/9/19	606
2022/9/20	561
2022/9/21	2336
2022/9/22	2495
2022/9/23	1665
2022/9/24	783
2022/9/25	1425
2022/9/26	701
2022/9/27	539
2022/9/28	1520
2022/9/29	1228
2022/9/30	992
2022/10/1	958
2022/10/2	784
2022/10/3	497
2022/10/4	660
2022/10/5	1303
2022/10/6	1000
2022/10/7	835
2022/10/8	812
2022/10/9	637
2022/10/10	390
2022/10/11	225
2022/10/12	940
2022/10/13	1364
2022/10/14	1033
2022/10/15	890
2022/10/16	832
2022/10/17	574
2022/10/18	764
2022/10/19	1420
2022/10/20	1052
2022/10/21	902
2022/10/22	791
2022/10/23	730
2022/10/24	490
2022/10/25	786
2022/10/26	1314
2022/10/27	1089
2022/10/28	893
2022/10/29	936
2022/10/30	910
2022/10/31	684
2022/11/1	1054
2022/11/2	1957
2022/11/3	1791
2022/11/4	1245
2022/11/5	1134
2022/11/6	2001
2022/11/7	842
2022/11/8	1233
2022/11/9	2385
2022/11/10	1891
2022/11/11	1700
2022/11/12	1785
2022/11/13	1753
2022/11/14	1027
2022/11/15	1452
2022/11/16	2889
2022/11/17	2266
2022/11/18	1868
2022/11/19	1928
2022/11/20	1742
2022/11/21	1000
2022/11/22	1717
2022/11/23	3491
2022/11/24	2050
2022/11/25	1763
2022/11/26	3182
2022/11/27	2362
2022/11/28	1427
2022/11/29	1849
2022/11/30	3891
2022/12/1	3036
2022/12/2	2840
2022/12/3	2660
2022/12/4	2134
2022/12/5	1291
2022/12/6	2152
2022/12/7	4190
2022/12/8	3595
2022/12/9	3102
2022/12/10	3141
2022/12/11	3120
2022/12/12	1851
2022/12/13	2797
2022/12/14	5837
2022/12/15	4646
2022/12/16	4260
2022/12/17	4045
2022/12/18	4013
2022/12/19	2189
2022/12/20	3380
2022/12/21	6341
2022/12/22	5231
2022/12/23	4865
2022/12/24	5429
2022/12/25	4803
2022/12/26	2712
2022/12/27	4046
2022/12/28	7562
2022/12/29	6989
2022/12/30	5004
2022/12/31	3398
2023/1/1	3310
2023/1/2	2319
2023/1/3	2841
2023/1/4	4311
2023/1/5	6090
2023/1/6	8471
2023/1/7	9475
2023/1/8	9184
2023/1/9	5404
2023/1/10	3012
2023/1/11	5750
2023/1/12	9189
2023/1/13	6479
2023/1/14	5734
2023/1/15	5304
2023/1/16	3132
2023/1/17	3814
2023/1/18	6516
2023/1/19	4755
2023/1/20	3615
2023/1/21	3505
2023/1/22	2228
2023/1/23	2071
2023/1/24	2387
2023/1/25	3956
2023/1/26	2747
2023/1/27	2333
2023/1/28	2253
2023/1/29	1966
2023/1/30	1220
2023/1/31	1565
2023/2/1	2601
2023/2/2	1999
2023/2/3	1759
2023/2/4	1652
2023/2/5	1558
2023/2/6	944
2023/2/7	1077
2023/2/8	2024
2023/2/9	1493
2023/2/10	1117
2023/2/11	1094
2023/2/12	826
2023/2/13	418
2023/2/14	913
2023/2/15	1398
2023/2/16	900
2023/2/17	740
2023/2/18	665
2023/2/19	519
2023/2/20	398
2023/2/21	469
2023/2/22	713
2023/2/23	557
2023/2/24	347
2023/2/25	368
2023/2/26	530
2023/2/27	262
2023/2/28	315
2023/3/1	567
2023/3/2	387
2023/3/3	368
2023/3/4	326
2023/3/5	277
2023/3/6	211
2023/3/7	238
2023/3/8	433
2023/3/9	365
2023/3/10	408
2023/3/11	268
2023/3/12	200
2023/3/13	125
2023/3/14	207
2023/3/15	321
2023/3/16	221
2023/3/17	197
2023/3/18	169
2023/3/19	145
2023/3/20	102
2023/3/21	150
2023/3/22	163
2023/3/23	115
2023/3/24	200
2023/3/25	162
2023/3/26	155
2023/3/27	84
2023/3/28	136
2023/3/29	207
2023/3/30	155
2023/3/31	133
2023/4/1	171
2023/4/2	132
2023/4/3	81
2023/4/4	125
2023/4/5	187
2023/4/6	166
2023/4/7	185
2023/4/8	151
2023/4/9	143
2023/4/10	108
2023/4/11	149
2023/4/12	227
2023/4/13	179
2023/4/14	189
2023/4/15	156
2023/4/16	127
2023/4/17	84
2023/4/18	191
2023/4/19	262
2023/4/20	241
2023/4/21	216
2023/4/22	235
2023/4/23	195
2023/4/24	131
2023/4/25	152
2023/4/26	246
2023/4/27	232
2023/4/28	181
2023/4/29	205
2023/4/30	184
2023/5/1	71
2023/5/2	196
2023/5/3	319
2023/5/4	207
2023/5/5	85
2023/5/6	79
2023/5/7	185
2023/5/8	260
