# Supplementary material for: Spectral study of COVID-19 pandemic in Japan: The dependence of spectral gradient on the population size of the community
Source: PLoS One. 2025 Jan 13;20(1):e0314233. doi: 10.1371/journal.pone.0314233 (PMC11730377; doi:10.1371/journal.pone.0314233)
Supplement: S1 Dataset — (ZIP) [file pone.0314233.s001.zip › S1 Dataset/Short_1_23_COVID19_Aichi_230518.txt]

462	2
2022/2/1	7835
2022/2/2	7937
2022/2/3	6952
2022/2/4	6567
2022/2/5	6835
2022/2/6	5281
2022/2/7	2559
2022/2/8	6922
2022/2/9	7466
2022/2/10	5893
2022/2/11	6468
2022/2/12	2803
2022/2/13	5711
2022/2/14	2588
2022/2/15	7119
2022/2/16	7053
2022/2/17	6137
2022/2/18	4975
2022/2/19	5263
2022/2/20	4152
2022/2/21	1721
2022/2/22	5679
2022/2/23	6137
2022/2/24	1999
2022/2/25	4747
2022/2/26	4955
2022/2/27	3481
2022/2/28	1599
2022/3/1	5202
2022/3/2	4817
2022/3/3	3751
2022/3/4	3606
2022/3/5	3846
2022/3/6	2992
2022/3/7	1224
2022/3/8	3975
2022/3/9	4173
2022/3/10	3166
2022/3/11	3040
2022/3/12	3110
2022/3/13	2467
2022/3/14	1099
2022/3/15	3846
2022/3/16	3578
2022/3/17	2764
2022/3/18	2446
2022/3/19	2476
2022/3/20	1966
2022/3/21	1066
2022/3/22	832
2022/3/23	3298
2022/3/24	3226
2022/3/25	2544
2022/3/26	2662
2022/3/27	2140
2022/3/28	950
2022/3/29	3175
2022/3/30	3254
2022/3/31	2633
2022/4/1	2654
2022/4/2	2742
2022/4/3	2063
2022/4/4	779
2022/4/5	3360
2022/4/6	3250
2022/4/7	2826
2022/4/8	2700
2022/4/9	2860
2022/4/10	2215
2022/4/11	974
2022/4/12	3663
2022/4/13	3493
2022/4/14	2738
2022/4/15	2412
2022/4/16	2493
2022/4/17	1772
2022/4/18	661
2022/4/19	2708
2022/4/20	2680
2022/4/21	2411
2022/4/22	2205
2022/4/23	2475
2022/4/24	2035
2022/4/25	862
2022/4/26	2887
2022/4/27	2695
2022/4/28	2188
2022/4/29	1985
2022/4/30	706
2022/5/1	1504
2022/5/2	642
2022/5/3	2280
2022/5/4	922
2022/5/5	862
2022/5/6	915
2022/5/7	2919
2022/5/8	2295
2022/5/9	969
2022/5/10	3168
2022/5/11	2815
2022/5/12	2362
2022/5/13	2279
2022/5/14	2523
2022/5/15	1875
2022/5/16	710
2022/5/17	3079
2022/5/18	2724
2022/5/19	2318
2022/5/20	2228
2022/5/21	2361
2022/5/22	1691
2022/5/23	616
2022/5/24	2660
2022/5/25	2439
2022/5/26	1889
2022/5/27	1653
2022/5/28	1634
2022/5/29	1136
2022/5/30	445
2022/5/31	1766
2022/6/1	1630
2022/6/2	1271
2022/6/3	1224
2022/6/4	1173
2022/6/5	889
2022/6/6	337
2022/6/7	1413
2022/6/8	1141
2022/6/9	932
2022/6/10	921
2022/6/11	906
2022/6/12	680
2022/6/13	274
2022/6/14	1134
2022/6/15	942
2022/6/16	779
2022/6/17	790
2022/6/18	847
2022/6/19	657
2022/6/20	250
2022/6/21	1120
2022/6/22	1027
2022/6/23	901
2022/6/24	854
2022/6/25	882
2022/6/26	712
2022/6/27	356
2022/6/28	1490
2022/6/29	1402
2022/6/30	1316
2022/7/1	1294
2022/7/2	1470
2022/7/3	1164
2022/7/4	670
2022/7/5	2481
2022/7/6	2737
2022/7/7	2712
2022/7/8	2820
2022/7/9	3227
2022/7/10	3088
2022/7/11	1545
2022/7/12	6082
2022/7/13	6364
2022/7/14	6132
2022/7/15	6351
2022/7/16	7269
2022/7/17	6222
2022/7/18	3258
2022/7/19	3668
2022/7/20	13628
2022/7/21	13326
2022/7/22	12068
2022/7/23	14348
2022/7/24	11514
2022/7/25	5018
2022/7/26	15315
2022/7/27	14801
2022/7/28	15675
2022/7/29	14397
2022/7/30	14692
2022/7/31	11085
2022/8/1	5988
2022/8/2	16923
2022/8/3	17778
2022/8/4	16005
2022/8/5	14619
2022/8/6	15937
2022/8/7	13212
2022/8/8	5368
2022/8/9	16940
2022/8/10	18862
2022/8/11	17079
2022/8/12	7548
2022/8/13	12178
2022/8/14	9996
2022/8/15	6107
2022/8/16	11241
2022/8/17	18985
2022/8/18	17993
2022/8/19	17716
2022/8/20	17944
2022/8/21	14501
2022/8/22	6120
2022/8/23	18060
2022/8/24	18199
2022/8/25	14342
2022/8/26	12785
2022/8/27	12310
2022/8/28	9621
2022/8/29	4043
2022/8/30	13785
2022/8/31	12612
2022/9/1	10101
2022/9/2	8489
2022/9/3	8790
2022/9/4	6809
2022/9/5	3235
2022/9/6	10270
2022/9/7	8717
2022/9/8	7174
2022/9/9	6342
2022/9/10	6568
2022/9/11	5193
2022/9/12	2512
2022/9/13	8757
2022/9/14	7155
2022/9/15	5911
2022/9/16	5244
2022/9/17	5158
2022/9/18	3774
2022/9/19	1844
2022/9/20	1708
2022/9/21	6624
2022/9/22	4589
2022/9/23	3630
2022/9/24	1426
2022/9/25	3480
2022/9/26	1552
2022/9/27	2713
2022/9/28	2955
2022/9/29	2301
2022/9/30	1872
2022/10/1	2195
2022/10/2	1647
2022/10/3	612
2022/10/4	2411
2022/10/5	2273
2022/10/6	1707
2022/10/7	1319
2022/10/8	1307
2022/10/9	1024
2022/10/10	365
2022/10/11	531
2022/10/12	2687
2022/10/13	2112
2022/10/14	1438
2022/10/15	1659
2022/10/16	1308
2022/10/17	456
2022/10/18	2445
2022/10/19	1983
2022/10/20	1571
2022/10/21	1427
2022/10/22	1643
2022/10/23	1347
2022/10/24	536
2022/10/25	2764
2022/10/26	2531
2022/10/27	1959
2022/10/28	1811
2022/10/29	2364
2022/10/30	2121
2022/10/31	684
2022/11/1	4287
2022/11/2	3992
2022/11/3	4041
2022/11/4	1239
2022/11/5	5056
2022/11/6	3832
2022/11/7	1098
2022/11/8	5684
2022/11/9	4936
2022/11/10	4235
2022/11/11	3985
2022/11/12	4490
2022/11/13	3876
2022/11/14	1509
2022/11/15	7455
2022/11/16	6841
2022/11/17	5511
2022/11/18	5212
2022/11/19	5765
2022/11/20	4604
2022/11/21	1641
2022/11/22	9272
2022/11/23	8886
2022/11/24	2592
2022/11/25	8404
2022/11/26	8638
2022/11/27	6316
2022/11/28	1828
2022/11/29	9861
2022/11/30	9241
2022/12/1	7358
2022/12/2	6955
2022/12/3	6911
2022/12/4	5150
2022/12/5	1905
2022/12/6	10151
2022/12/7	9478
2022/12/8	8034
2022/12/9	7654
2022/12/10	8523
2022/12/11	6879
2022/12/12	2307
2022/12/13	13208
2022/12/14	11904
2022/12/15	9810
2022/12/16	9422
2022/12/17	9908
2022/12/18	7892
2022/12/19	2631
2022/12/20	14589
2022/12/21	12894
2022/12/22	11737
2022/12/23	10955
2022/12/24	11885
2022/12/25	8670
2022/12/26	2706
2022/12/27	15443
2022/12/28	14310
2022/12/29	12281
2022/12/30	8194
2022/12/31	5409
2023/1/1	4547
2023/1/2	4252
2023/1/3	4850
2023/1/4	5829
2023/1/5	13174
2023/1/6	15928
2023/1/7	15774
2023/1/8	11350
2023/1/9	4043
2023/1/10	3371
2023/1/11	15918
2023/1/12	12310
2023/1/13	8642
2023/1/14	8795
2023/1/15	6866
2023/1/16	2234
2023/1/17	10641
2023/1/18	8573
2023/1/19	6378
2023/1/20	5621
2023/1/21	5291
2023/1/22	4203
2023/1/23	1229
2023/1/24	6693
2023/1/25	5123
2023/1/26	3947
2023/1/27	3529
2023/1/28	3486
2023/1/29	2713
2023/1/30	806
2023/1/31	4552
2023/2/1	3586
2023/2/2	2877
2023/2/3	2473
2023/2/4	2578
2023/2/5	2014
2023/2/6	590
2023/2/7	3150
2023/2/8	2737
2023/2/9	2107
2023/2/10	1797
2023/2/11	1802
2023/2/12	588
2023/2/13	445
2023/2/14	2401
2023/2/15	1814
2023/2/16	1204
2023/2/17	1013
2023/2/18	973
2023/2/19	755
2023/2/20	225
2023/2/21	1305
2023/2/22	1022
2023/2/23	774
2023/2/24	216
2023/2/25	1024
2023/2/26	594
2023/2/27	177
2023/2/28	991
2023/3/1	830
2023/3/2	691
2023/3/3	581
2023/3/4	598
2023/3/5	455
2023/3/6	147
2023/3/7	752
2023/3/8	580
2023/3/9	545
2023/3/10	452
2023/3/11	530
2023/3/12	426
2023/3/13	122
2023/3/14	643
2023/3/15	552
2023/3/16	443
2023/3/17	384
2023/3/18	403
2023/3/19	308
2023/3/20	93
2023/3/21	545
2023/3/22	163
2023/3/23	527
2023/3/24	471
2023/3/25	452
2023/3/26	308
2023/3/27	79
2023/3/28	472
2023/3/29	399
2023/3/30	329
2023/3/31	323
2023/4/1	395
2023/4/2	304
2023/4/3	108
2023/4/4	599
2023/4/5	511
2023/4/6	476
2023/4/7	395
2023/4/8	455
2023/4/9	338
2023/4/10	123
2023/4/11	541
2023/4/12	500
2023/4/13	436
2023/4/14	414
2023/4/15	435
2023/4/16	317
2023/4/17	99
2023/4/18	582
2023/4/19	526
2023/4/20	501
2023/4/21	467
2023/4/22	542
2023/4/23	379
2023/4/24	114
2023/4/25	644
2023/4/26	577
2023/4/27	526
2023/4/28	524
2023/4/29	568
2023/4/30	206
2023/5/1	176
2023/5/2	846
2023/5/3	805
2023/5/4	221
2023/5/5	252
2023/5/6	282
2023/5/7	863
2023/5/8	425
