# Supplementary material for: Spectral study of COVID-19 pandemic in Japan: The dependence of spectral gradient on the population size of the community
Source: PLoS One. 2025 Jan 13;20(1):e0314233. doi: 10.1371/journal.pone.0314233 (PMC11730377; doi:10.1371/journal.pone.0314233)
Supplement: S1 Dataset — (ZIP) [file pone.0314233.s001.zip › S1 Dataset/Short_1_24_COVID19_Mie_230518.txt]

462	2
2022/2/1	993
2022/2/2	755
2022/2/3	782
2022/2/4	613
2022/2/5	878
2022/2/6	628
2022/2/7	330
2022/2/8	1008
2022/2/9	861
2022/2/10	826
2022/2/11	725
2022/2/12	318
2022/2/13	784
2022/2/14	273
2022/2/15	997
2022/2/16	854
2022/2/17	717
2022/2/18	596
2022/2/19	707
2022/2/20	521
2022/2/21	236
2022/2/22	889
2022/2/23	728
2022/2/24	264
2022/2/25	701
2022/2/26	761
2022/2/27	438
2022/2/28	230
2022/3/1	879
2022/3/2	647
2022/3/3	594
2022/3/4	502
2022/3/5	602
2022/3/6	432
2022/3/7	253
2022/3/8	761
2022/3/9	561
2022/3/10	571
2022/3/11	423
2022/3/12	514
2022/3/13	414
2022/3/14	201
2022/3/15	622
2022/3/16	504
2022/3/17	452
2022/3/18	368
2022/3/19	368
2022/3/20	305
2022/3/21	161
2022/3/22	163
2022/3/23	597
2022/3/24	495
2022/3/25	415
2022/3/26	576
2022/3/27	427
2022/3/28	223
2022/3/29	677
2022/3/30	601
2022/3/31	570
2022/4/1	538
2022/4/2	681
2022/4/3	462
2022/4/4	220
2022/4/5	871
2022/4/6	749
2022/4/7	689
2022/4/8	570
2022/4/9	667
2022/4/10	510
2022/4/11	217
2022/4/12	872
2022/4/13	722
2022/4/14	642
2022/4/15	511
2022/4/16	566
2022/4/17	455
2022/4/18	176
2022/4/19	670
2022/4/20	557
2022/4/21	516
2022/4/22	432
2022/4/23	500
2022/4/24	380
2022/4/25	167
2022/4/26	640
2022/4/27	499
2022/4/28	450
2022/4/29	382
2022/4/30	129
2022/5/1	315
2022/5/2	137
2022/5/3	443
2022/5/4	144
2022/5/5	191
2022/5/6	159
2022/5/7	723
2022/5/8	458
2022/5/9	193
2022/5/10	635
2022/5/11	495
2022/5/12	420
2022/5/13	352
2022/5/14	482
2022/5/15	332
2022/5/16	144
2022/5/17	560
2022/5/18	510
2022/5/19	441
2022/5/20	380
2022/5/21	451
2022/5/22	311
2022/5/23	125
2022/5/24	480
2022/5/25	407
2022/5/26	328
2022/5/27	263
2022/5/28	313
2022/5/29	205
2022/5/30	98
2022/5/31	364
2022/6/1	265
2022/6/2	233
2022/6/3	176
2022/6/4	214
2022/6/5	171
2022/6/6	55
2022/6/7	204
2022/6/8	189
2022/6/9	141
2022/6/10	126
2022/6/11	162
2022/6/12	136
2022/6/13	39
2022/6/14	219
2022/6/15	175
2022/6/16	137
2022/6/17	128
2022/6/18	176
2022/6/19	118
2022/6/20	57
2022/6/21	231
2022/6/22	183
2022/6/23	173
2022/6/24	159
2022/6/25	192
2022/6/26	181
2022/6/27	87
2022/6/28	330
2022/6/29	253
2022/6/30	239
2022/7/1	248
2022/7/2	286
2022/7/3	299
2022/7/4	239
2022/7/5	302
2022/7/6	569
2022/7/7	510
2022/7/8	553
2022/7/9	599
2022/7/10	632
2022/7/11	504
2022/7/12	604
2022/7/13	1068
2022/7/14	1224
2022/7/15	1037
2022/7/16	1063
2022/7/17	1184
2022/7/18	907
2022/7/19	590
2022/7/20	1051
2022/7/21	2279
2022/7/22	2132
2022/7/23	1997
2022/7/24	2186
2022/7/25	1660
2022/7/26	1611
2022/7/27	2561
2022/7/28	3507
2022/7/29	2374
2022/7/30	2264
2022/7/31	2449
2022/8/1	1069
2022/8/2	2483
2022/8/3	3658
2022/8/4	3139
2022/8/5	2859
2022/8/6	2798
2022/8/7	3090
2022/8/8	1408
2022/8/9	2590
2022/8/10	3887
2022/8/11	3125
2022/8/12	2107
2022/8/13	1889
2022/8/14	2897
2022/8/15	1309
2022/8/16	1774
2022/8/17	3704
2022/8/18	4642
2022/8/19	4607
2022/8/20	3867
2022/8/21	4229
2022/8/22	1746
2022/8/23	2858
2022/8/24	4674
2022/8/25	3779
2022/8/26	3330
2022/8/27	2731
2022/8/28	2931
2022/8/29	1074
2022/8/30	2183
2022/8/31	3359
2022/9/1	2717
2022/9/2	2154
2022/9/3	1868
2022/9/4	1995
2022/9/5	830
2022/9/6	1661
2022/9/7	2353
2022/9/8	1738
2022/9/9	1517
2022/9/10	764
2022/9/11	1608
2022/9/12	1186
2022/9/13	542
2022/9/14	2291
2022/9/15	1694
2022/9/16	1407
2022/9/17	1116
2022/9/18	1314
2022/9/19	945
2022/9/20	350
2022/9/21	424
2022/9/22	1799
2022/9/23	1110
2022/9/24	738
2022/9/25	322
2022/9/26	871
2022/9/27	393
2022/9/28	1042
2022/9/29	739
2022/9/30	704
2022/10/1	516
2022/10/2	612
2022/10/3	397
2022/10/4	214
2022/10/5	856
2022/10/6	593
2022/10/7	443
2022/10/8	386
2022/10/9	495
2022/10/10	372
2022/10/11	153
2022/10/12	201
2022/10/13	937
2022/10/14	598
2022/10/15	473
2022/10/16	535
2022/10/17	364
2022/10/18	177
2022/10/19	751
2022/10/20	522
2022/10/21	473
2022/10/22	402
2022/10/23	497
2022/10/24	414
2022/10/25	198
2022/10/26	868
2022/10/27	606
2022/10/28	530
2022/10/29	427
2022/10/30	609
2022/10/31	455
2022/11/1	199
2022/11/2	1050
2022/11/3	842
2022/11/4	829
2022/11/5	274
2022/11/6	1312
2022/11/7	708
2022/11/8	329
2022/11/9	1297
2022/11/10	999
2022/11/11	977
2022/11/12	855
2022/11/13	1099
2022/11/14	765
2022/11/15	420
2022/11/16	1711
2022/11/17	1301
2022/11/18	1221
2022/11/19	934
2022/11/20	1299
2022/11/21	981
2022/11/22	481
2022/11/23	2066
2022/11/24	1745
2022/11/25	555
2022/11/26	1760
2022/11/27	1760
2022/11/28	1124
2022/11/29	571
2022/11/30	2270
2022/12/1	1846
2022/12/2	1698
2022/12/3	1321
2022/12/4	1607
2022/12/5	1039
2022/12/6	588
2022/12/7	2580
2022/12/8	1914
2022/12/9	1911
2022/12/10	1596
2022/12/11	2131
2022/12/12	1585
2022/12/13	768
2022/12/14	3364
2022/12/15	2895
2022/12/16	2475
2022/12/17	1962
2022/12/18	2873
2022/12/19	2288
2022/12/20	922
2022/12/21	4165
2022/12/22	3376
2022/12/23	3288
2022/12/24	2705
2022/12/25	3290
2022/12/26	2316
2022/12/27	1132
2022/12/28	4955
2022/12/29	4043
2022/12/30	3510
2022/12/31	2063
2023/1/1	1771
2023/1/2	1155
2023/1/3	1127
2023/1/4	1461
2023/1/5	1883
2023/1/6	5447
2023/1/7	4578
2023/1/8	5232
2023/1/9	3254
2023/1/10	1141
2023/1/11	1406
2023/1/12	5457
2023/1/13	3612
2023/1/14	2447
2023/1/15	3013
2023/1/16	1992
2023/1/17	1055
2023/1/18	3751
2023/1/19	2555
2023/1/20	2096
2023/1/21	1442
2023/1/22	1793
2023/1/23	1201
2023/1/24	650
2023/1/25	2250
2023/1/26	1597
2023/1/27	963
2023/1/28	1208
2023/1/29	1239
2023/1/30	815
2023/1/31	399
2023/2/1	1436
2023/2/2	1103
2023/2/3	874
2023/2/4	750
2023/2/5	871
2023/2/6	577
2023/2/7	324
2023/2/8	1105
2023/2/9	869
2023/2/10	660
2023/2/11	544
2023/2/12	594
2023/2/13	189
2023/2/14	254
2023/2/15	909
2023/2/16	507
2023/2/17	502
2023/2/18	368
2023/2/19	389
2023/2/20	274
2023/2/21	192
2023/2/22	491
2023/2/23	371
2023/2/24	247
2023/2/25	75
2023/2/26	315
2023/2/27	157
2023/2/28	95
2023/3/1	345
2023/3/2	246
2023/3/3	228
2023/3/4	184
2023/3/5	209
2023/3/6	135
2023/3/7	102
2023/3/8	279
2023/3/9	244
2023/3/10	187
2023/3/11	134
2023/3/12	156
2023/3/13	80
2023/3/14	72
2023/3/15	196
2023/3/16	122
2023/3/17	132
2023/3/18	97
2023/3/19	124
2023/3/20	72
2023/3/21	63
2023/3/22	162
2023/3/23	56
2023/3/24	162
2023/3/25	148
2023/3/26	109
2023/3/27	53
2023/3/28	44
2023/3/29	124
2023/3/30	96
2023/3/31	122
2023/4/1	119
2023/4/2	96
2023/4/3	61
2023/4/4	57
2023/4/5	128
2023/4/6	103
2023/4/7	107
2023/4/8	86
2023/4/9	94
2023/4/10	78
2023/4/11	36
2023/4/12	129
2023/4/13	114
2023/4/14	98
2023/4/15	83
2023/4/16	108
2023/4/17	80
2023/4/18	49
2023/4/19	123
2023/4/20	128
2023/4/21	135
2023/4/22	110
2023/4/23	127
2023/4/24	86
2023/4/25	36
2023/4/26	181
2023/4/27	127
2023/4/28	174
2023/4/29	137
2023/4/30	142
2023/5/1	36
2023/5/2	75
2023/5/3	224
2023/5/4	187
2023/5/5	63
2023/5/6	84
2023/5/7	103
2023/5/8	230
