# Supplementary material for: Spectral study of COVID-19 pandemic in Japan: The dependence of spectral gradient on the population size of the community
Source: PLoS One. 2025 Jan 13;20(1):e0314233. doi: 10.1371/journal.pone.0314233 (PMC11730377; doi:10.1371/journal.pone.0314233)
Supplement: S1 Dataset — (ZIP) [file pone.0314233.s001.zip › S1 Dataset/Short_1_25_COVID19_Shiga_230518.txt]

462	2
2022/2/1	1095
2022/2/2	823
2022/2/3	1036
2022/2/4	974
2022/2/5	923
2022/2/6	835
2022/2/7	494
2022/2/8	1049
2022/2/9	1117
2022/2/10	1218
2022/2/11	1201
2022/2/12	541
2022/2/13	986
2022/2/14	518
2022/2/15	1212
2022/2/16	1083
2022/2/17	1283
2022/2/18	945
2022/2/19	1079
2022/2/20	772
2022/2/21	579
2022/2/22	1122
2022/2/23	1166
2022/2/24	593
2022/2/25	925
2022/2/26	977
2022/2/27	801
2022/2/28	534
2022/3/1	1028
2022/3/2	1021
2022/3/3	861
2022/3/4	760
2022/3/5	774
2022/3/6	626
2022/3/7	426
2022/3/8	855
2022/3/9	849
2022/3/10	755
2022/3/11	707
2022/3/12	724
2022/3/13	556
2022/3/14	499
2022/3/15	810
2022/3/16	722
2022/3/17	627
2022/3/18	534
2022/3/19	572
2022/3/20	492
2022/3/21	293
2022/3/22	215
2022/3/23	734
2022/3/24	664
2022/3/25	585
2022/3/26	571
2022/3/27	449
2022/3/28	275
2022/3/29	582
2022/3/30	530
2022/3/31	549
2022/4/1	466
2022/4/2	504
2022/4/3	378
2022/4/4	199
2022/4/5	558
2022/4/6	539
2022/4/7	437
2022/4/8	400
2022/4/9	491
2022/4/10	332
2022/4/11	197
2022/4/12	547
2022/4/13	532
2022/4/14	494
2022/4/15	394
2022/4/16	442
2022/4/17	350
2022/4/18	159
2022/4/19	429
2022/4/20	437
2022/4/21	379
2022/4/22	370
2022/4/23	395
2022/4/24	306
2022/4/25	160
2022/4/26	470
2022/4/27	433
2022/4/28	368
2022/4/29	360
2022/4/30	155
2022/5/1	253
2022/5/2	130
2022/5/3	376
2022/5/4	149
2022/5/5	118
2022/5/6	108
2022/5/7	546
2022/5/8	379
2022/5/9	195
2022/5/10	574
2022/5/11	444
2022/5/12	439
2022/5/13	333
2022/5/14	406
2022/5/15	313
2022/5/16	129
2022/5/17	480
2022/5/18	408
2022/5/19	411
2022/5/20	327
2022/5/21	359
2022/5/22	274
2022/5/23	138
2022/5/24	397
2022/5/25	361
2022/5/26	312
2022/5/27	272
2022/5/28	330
2022/5/29	165
2022/5/30	91
2022/5/31	264
2022/6/1	222
2022/6/2	196
2022/6/3	174
2022/6/4	171
2022/6/5	131
2022/6/6	46
2022/6/7	207
2022/6/8	154
2022/6/9	164
2022/6/10	136
2022/6/11	176
2022/6/12	121
2022/6/13	66
2022/6/14	196
2022/6/15	166
2022/6/16	163
2022/6/17	138
2022/6/18	199
2022/6/19	142
2022/6/20	58
2022/6/21	200
2022/6/22	190
2022/6/23	162
2022/6/24	145
2022/6/25	183
2022/6/26	118
2022/6/27	68
2022/6/28	196
2022/6/29	226
2022/6/30	219
2022/7/1	152
2022/7/2	272
2022/7/3	125
2022/7/4	174
2022/7/5	363
2022/7/6	396
2022/7/7	404
2022/7/8	333
2022/7/9	352
2022/7/10	401
2022/7/11	808
2022/7/12	740
2022/7/13	731
2022/7/14	1056
2022/7/15	990
2022/7/16	741
2022/7/17	991
2022/7/18	1054
2022/7/19	876
2022/7/20	1366
2022/7/21	1311
2022/7/22	1760
2022/7/23	1243
2022/7/24	1506
2022/7/25	1290
2022/7/26	1663
2022/7/27	2195
2022/7/28	2204
2022/7/29	2302
2022/7/30	2181
2022/7/31	2638
2022/8/1	2130
2022/8/2	2997
2022/8/3	2238
2022/8/4	2726
2022/8/5	2896
2022/8/6	2655
2022/8/7	2271
2022/8/8	2025
2022/8/9	2185
2022/8/10	2578
2022/8/11	2912
2022/8/12	2069
2022/8/13	2667
2022/8/14	2165
2022/8/15	1828
2022/8/16	1708
2022/8/17	2148
2022/8/18	2343
2022/8/19	3281
2022/8/20	2872
2022/8/21	2513
2022/8/22	2091
2022/8/23	2664
2022/8/24	3019
2022/8/25	2528
2022/8/26	2743
2022/8/27	2475
2022/8/28	1961
2022/8/29	1427
2022/8/30	2024
2022/8/31	2033
2022/9/1	1911
2022/9/2	1735
2022/9/3	1559
2022/9/4	1056
2022/9/5	858
2022/9/6	1860
2022/9/7	1770
2022/9/8	1462
2022/9/9	1403
2022/9/10	1378
2022/9/11	796
2022/9/12	922
2022/9/13	1419
2022/9/14	1209
2022/9/15	934
2022/9/16	1296
2022/9/17	959
2022/9/18	900
2022/9/19	522
2022/9/20	567
2022/9/21	1108
2022/9/22	1045
2022/9/23	855
2022/9/24	557
2022/9/25	664
2022/9/26	440
2022/9/27	620
2022/9/28	626
2022/9/29	555
2022/9/30	419
2022/10/1	536
2022/10/2	281
2022/10/3	172
2022/10/4	642
2022/10/5	432
2022/10/6	490
2022/10/7	312
2022/10/8	315
2022/10/9	268
2022/10/10	134
2022/10/11	119
2022/10/12	699
2022/10/13	533
2022/10/14	458
2022/10/15	480
2022/10/16	336
2022/10/17	159
2022/10/18	574
2022/10/19	573
2022/10/20	428
2022/10/21	306
2022/10/22	345
2022/10/23	314
2022/10/24	162
2022/10/25	630
2022/10/26	544
2022/10/27	662
2022/10/28	381
2022/10/29	512
2022/10/30	406
2022/10/31	211
2022/11/1	831
2022/11/2	769
2022/11/3	778
2022/11/4	275
2022/11/5	971
2022/11/6	579
2022/11/7	234
2022/11/8	1090
2022/11/9	890
2022/11/10	797
2022/11/11	697
2022/11/12	912
2022/11/13	650
2022/11/14	244
2022/11/15	1060
2022/11/16	956
2022/11/17	891
2022/11/18	737
2022/11/19	962
2022/11/20	740
2022/11/21	348
2022/11/22	1499
2022/11/23	1490
2022/11/24	597
2022/11/25	1515
2022/11/26	1610
2022/11/27	1026
2022/11/28	412
2022/11/29	1664
2022/11/30	1494
2022/12/1	1285
2022/12/2	1109
2022/12/3	1067
2022/12/4	1063
2022/12/5	315
2022/12/6	1613
2022/12/7	1846
2022/12/8	1528
2022/12/9	1366
2022/12/10	1743
2022/12/11	1180
2022/12/12	574
2022/12/13	2391
2022/12/14	2270
2022/12/15	1788
2022/12/16	1510
2022/12/17	1946
2022/12/18	1374
2022/12/19	587
2022/12/20	2436
2022/12/21	2503
2022/12/22	2039
2022/12/23	1945
2022/12/24	2013
2022/12/25	1477
2022/12/26	684
2022/12/27	2719
2022/12/28	2221
2022/12/29	2206
2022/12/30	1279
2022/12/31	1001
2023/1/1	655
2023/1/2	500
2023/1/3	1162
2023/1/4	871
2023/1/5	3025
2023/1/6	2331
2023/1/7	2741
2023/1/8	1919
2023/1/9	761
2023/1/10	684
2023/1/11	2912
2023/1/12	2044
2023/1/13	1681
2023/1/14	1790
2023/1/15	1259
2023/1/16	444
2023/1/17	2143
2023/1/18	1548
2023/1/19	1330
2023/1/20	1094
2023/1/21	1044
2023/1/22	858
2023/1/23	415
2023/1/24	1453
2023/1/25	1004
2023/1/26	746
2023/1/27	695
2023/1/28	828
2023/1/29	526
2023/1/30	235
2023/1/31	988
2023/2/1	1027
2023/2/2	603
2023/2/3	517
2023/2/4	531
2023/2/5	406
2023/2/6	150
2023/2/7	751
2023/2/8	579
2023/2/9	462
2023/2/10	363
2023/2/11	464
2023/2/12	112
2023/2/13	85
2023/2/14	570
2023/2/15	396
2023/2/16	246
2023/2/17	217
2023/2/18	240
2023/2/19	170
2023/2/20	56
2023/2/21	359
2023/2/22	279
2023/2/23	216
2023/2/24	72
2023/2/25	197
2023/2/26	141
2023/2/27	55
2023/2/28	200
2023/3/1	175
2023/3/2	140
2023/3/3	135
2023/3/4	108
2023/3/5	79
2023/3/6	38
2023/3/7	149
2023/3/8	100
2023/3/9	124
2023/3/10	82
2023/3/11	87
2023/3/12	59
2023/3/13	26
2023/3/14	137
2023/3/15	108
2023/3/16	74
2023/3/17	62
2023/3/18	94
2023/3/19	55
2023/3/20	19
2023/3/21	75
2023/3/22	21
2023/3/23	116
2023/3/24	76
2023/3/25	70
2023/3/26	58
2023/3/27	20
2023/3/28	110
2023/3/29	52
2023/3/30	66
2023/3/31	60
2023/4/1	56
2023/4/2	53
2023/4/3	12
2023/4/4	109
2023/4/5	103
2023/4/6	77
2023/4/7	79
2023/4/8	65
2023/4/9	49
2023/4/10	44
2023/4/11	110
2023/4/12	81
2023/4/13	75
2023/4/14	71
2023/4/15	94
2023/4/16	61
2023/4/17	21
2023/4/18	150
2023/4/19	113
2023/4/20	102
2023/4/21	80
2023/4/22	91
2023/4/23	79
2023/4/24	24
2023/4/25	137
2023/4/26	153
2023/4/27	86
2023/4/28	86
2023/4/29	135
2023/4/30	33
2023/5/1	20
2023/5/2	157
2023/5/3	139
2023/5/4	44
2023/5/5	20
2023/5/6	26
2023/5/7	113
2023/5/8	49
