# Supplementary material for: Spectral study of COVID-19 pandemic in Japan: The dependence of spectral gradient on the population size of the community
Source: PLoS One. 2025 Jan 13;20(1):e0314233. doi: 10.1371/journal.pone.0314233 (PMC11730377; doi:10.1371/journal.pone.0314233)
Supplement: S1 Dataset — (ZIP) [file pone.0314233.s001.zip › S1 Dataset/Short_1_26_COVID19_Kyoto_230518.txt]

714	2
2022/2/1	2889
2022/2/2	2803
2022/2/3	2514
2022/2/4	2379
2022/2/5	2814
2022/2/6	2077
2022/2/7	1229
2022/2/8	2698
2022/2/9	2642
2022/2/10	2719
2022/2/11	2620
2022/2/12	1242
2022/2/13	1944
2022/2/14	1050
2022/2/15	2205
2022/2/16	2508
2022/2/17	2145
2022/2/18	1717
2022/2/19	1953
2022/2/20	1497
2022/2/21	729
2022/2/22	1833
2022/2/23	2074
2022/2/24	949
2022/2/25	1636
2022/2/26	1549
2022/2/27	1456
2022/2/28	627
2022/3/1	1640
2022/3/2	1734
2022/3/3	1272
2022/3/4	1143
2022/3/5	1474
2022/3/6	910
2022/3/7	509
2022/3/8	1208
2022/3/9	1378
2022/3/10	1160
2022/3/11	967
2022/3/12	1029
2022/3/13	928
2022/3/14	396
2022/3/15	1189
2022/3/16	1225
2022/3/17	910
2022/3/18	778
2022/3/19	740
2022/3/20	588
2022/3/21	260
2022/3/22	210
2022/3/23	942
2022/3/24	1011
2022/3/25	750
2022/3/26	859
2022/3/27	703
2022/3/28	317
2022/3/29	1022
2022/3/30	1107
2022/3/31	970
2022/4/1	962
2022/4/2	1007
2022/4/3	762
2022/4/4	386
2022/4/5	1035
2022/4/6	1151
2022/4/7	987
2022/4/8	905
2022/4/9	1018
2022/4/10	768
2022/4/11	361
2022/4/12	1118
2022/4/13	1118
2022/4/14	1006
2022/4/15	845
2022/4/16	963
2022/4/17	653
2022/4/18	255
2022/4/19	923
2022/4/20	1034
2022/4/21	921
2022/4/22	822
2022/4/23	948
2022/4/24	758
2022/4/25	382
2022/4/26	1023
2022/4/27	1018
2022/4/28	804
2022/4/29	762
2022/4/30	325
2022/5/1	543
2022/5/2	342
2022/5/3	899
2022/5/4	468
2022/5/5	359
2022/5/6	417
2022/5/7	1153
2022/5/8	958
2022/5/9	453
2022/5/10	1099
2022/5/11	1032
2022/5/12	895
2022/5/13	873
2022/5/14	955
2022/5/15	782
2022/5/16	311
2022/5/17	1043
2022/5/18	1094
2022/5/19	910
2022/5/20	788
2022/5/21	936
2022/5/22	688
2022/5/23	342
2022/5/24	988
2022/5/25	902
2022/5/26	752
2022/5/27	565
2022/5/28	638
2022/5/29	394
2022/5/30	182
2022/5/31	568
2022/6/1	500
2022/6/2	391
2022/6/3	357
2022/6/4	369
2022/6/5	264
2022/6/6	118
2022/6/7	398
2022/6/8	391
2022/6/9	288
2022/6/10	289
2022/6/11	299
2022/6/12	243
2022/6/13	116
2022/6/14	365
2022/6/15	379
2022/6/16	327
2022/6/17	280
2022/6/18	384
2022/6/19	222
2022/6/20	95
2022/6/21	360
2022/6/22	323
2022/6/23	304
2022/6/24	290
2022/6/25	360
2022/6/26	238
2022/6/27	129
2022/6/28	417
2022/6/29	404
2022/6/30	451
2022/7/1	448
2022/7/2	445
2022/7/3	480
2022/7/4	282
2022/7/5	679
2022/7/6	1010
2022/7/7	904
2022/7/8	963
2022/7/9	1195
2022/7/10	1321
2022/7/11	617
2022/7/12	1323
2022/7/13	2069
2022/7/14	2364
2022/7/15	1941
2022/7/16	2214
2022/7/17	2467
2022/7/18	1895
2022/7/19	919
2022/7/20	2487
2022/7/21	3626
2022/7/22	3951
2022/7/23	4201
2022/7/24	4687
2022/7/25	3760
2022/7/26	3961
2022/7/27	5491
2022/7/28	5228
2022/7/29	5068
2022/7/30	5193
2022/7/31	5044
2022/8/1	4027
2022/8/2	4353
2022/8/3	6891
2022/8/4	5245
2022/8/5	6052
2022/8/6	4706
2022/8/7	4654
2022/8/8	4465
2022/8/9	3296
2022/8/10	6478
2022/8/11	4968
2022/8/12	5607
2022/8/13	2840
2022/8/14	4776
2022/8/15	3389
2022/8/16	2599
2022/8/17	4736
2022/8/18	4987
2022/8/19	5174
2022/8/20	5094
2022/8/21	4990
2022/8/22	3724
2022/8/23	3256
2022/8/24	5766
2022/8/25	4989
2022/8/26	4147
2022/8/27	3710
2022/8/28	3861
2022/8/29	2486
2022/8/30	2827
2022/8/31	4542
2022/9/1	3685
2022/9/2	2890
2022/9/3	2720
2022/9/4	2726
2022/9/5	1659
2022/9/6	1723
2022/9/7	3225
2022/9/8	2620
2022/9/9	2226
2022/9/10	2028
2022/9/11	1944
2022/9/12	1277
2022/9/13	1359
2022/9/14	2575
2022/9/15	1939
2022/9/16	1579
2022/9/17	1642
2022/9/18	1487
2022/9/19	902
2022/9/20	430
2022/9/21	1053
2022/9/22	1622
2022/9/23	1188
2022/9/24	839
2022/9/25	647
2022/9/26	965
2022/9/27	845
2022/9/28	906
2022/9/29	696
2022/9/30	576
2022/10/1	648
2022/10/2	495
2022/10/3	170
2022/10/4	599
2022/10/5	718
2022/10/6	546
2022/10/7	496
2022/10/8	434
2022/10/9	418
2022/10/10	117
2022/10/11	97
2022/10/12	710
2022/10/13	689
2022/10/14	544
2022/10/15	451
2022/10/16	521
2022/10/17	114
2022/10/18	574
2022/10/19	541
2022/10/20	484
2022/10/21	416
2022/10/22	419
2022/10/23	502
2022/10/24	149
2022/10/25	652
2022/10/26	779
2022/10/27	546
2022/10/28	593
2022/10/29	569
2022/10/30	589
2022/10/31	221
2022/11/1	953
2022/11/2	1034
2022/11/3	939
2022/11/4	408
2022/11/5	1036
2022/11/6	1114
2022/11/7	278
2022/11/8	1187
2022/11/9	1196
2022/11/10	1071
2022/11/11	986
2022/11/12	1003
2022/11/13	925
2022/11/14	254
2022/11/15	1317
2022/11/16	1451
2022/11/17	1257
2022/11/18	1075
2022/11/19	1237
2022/11/20	1150
2022/11/21	354
2022/11/22	1682
2022/11/23	1942
2022/11/24	794
2022/11/25	1737
2022/11/26	1837
2022/11/27	1536
2022/11/28	474
2022/11/29	2038
2022/11/30	2072
2022/12/1	1837
2022/12/2	1759
2022/12/3	1640
2022/12/4	1567
2022/12/5	490
2022/12/6	2321
2022/12/7	2529
2022/12/8	2304
2022/12/9	2320
2022/12/10	2288
2022/12/11	2166
2022/12/12	678
2022/12/13	3056
2022/12/14	3387
2022/12/15	2998
2022/12/16	2623
2022/12/17	2693
2022/12/18	2677
2022/12/19	711
2022/12/20	3237
2022/12/21	3701
2022/12/22	3128
2022/12/23	2977
2022/12/24	2817
2022/12/25	2956
2022/12/26	871
2022/12/27	3363
2022/12/28	4022
2022/12/29	3478
2022/12/30	2497
2022/12/31	1709
2023/1/1	1475
2023/1/2	1455
2023/1/3	1789
2023/1/4	1851
2023/1/5	3298
2023/1/6	4294
2023/1/7	4339
2023/1/8	3787
2023/1/9	1386
2023/1/10	1170
2023/1/11	3772
2023/1/12	3504
2023/1/13	2763
2023/1/14	2454
2023/1/15	2184
2023/1/16	699
2023/1/17	2506
2023/1/18	2411
2023/1/19	1694
2023/1/20	1434
2023/1/21	1421
2023/1/22	1282
2023/1/23	403
2023/1/24	1488
2023/1/25	1433
2023/1/26	1002
2023/1/27	968
2023/1/28	966
2023/1/29	853
2023/1/30	258
2023/1/31	1115
2023/2/1	1079
2023/2/2	837
2023/2/3	776
2023/2/4	654
2023/2/5	594
2023/2/6	261
2023/2/7	907
2023/2/8	778
2023/2/9	644
2023/2/10	526
2023/2/11	475
2023/2/12	237
2023/2/13	147
2023/2/14	566
2023/2/15	515
2023/2/16	395
2023/2/17	323
2023/2/18	292
2023/2/19	240
2023/2/20	84
2023/2/21	336
2023/2/22	324
2023/2/23	290
2023/2/24	102
2023/2/25	271
2023/2/26	230
2023/2/27	53
2023/2/28	266
2023/3/1	247
2023/3/2	230
2023/3/3	178
2023/3/4	151
2023/3/5	163
2023/3/6	57
2023/3/7	204
2023/3/8	193
2023/3/9	129
2023/3/10	155
2023/3/11	130
2023/3/12	130
2023/3/13	34
2023/3/14	160
2023/3/15	183
2023/3/16	121
2023/3/17	141
2023/3/18	126
2023/3/19	108
2023/3/20	31
2023/3/21	149
2023/3/22	69
2023/3/23	126
2023/3/24	160
2023/3/25	159
2023/3/26	129
2023/3/27	27
2023/3/28	143
2023/3/29	152
2023/3/30	99
2023/3/31	113
2023/4/1	111
2023/4/2	137
2023/4/3	45
2023/4/4	170
2023/4/5	224
2023/4/6	185
2023/4/7	178
2023/4/8	155
2023/4/9	177
2023/4/10	58
2023/4/11	207
2023/4/12	271
2023/4/13	220
2023/4/14	221
2023/4/15	222
2023/4/16	185
2023/4/17	65
2023/4/18	302
2023/4/19	367
2023/4/20	290
2023/4/21	262
2023/4/22	193
2023/4/23	214
2023/4/24	61
2023/4/25	241
2023/4/26	346
2023/4/27	243
2023/4/28	277
2023/4/29	268
2023/4/30	116
2023/5/1	160
2023/5/2	379
2023/5/3	343
2023/5/4	125
2023/5/5	85
2023/5/6	120
2023/5/7	267
2023/5/8	111
2023/5/9	0
2023/5/10	0
2023/5/11	0
2023/5/12	0
2023/5/13	0
2023/5/14	0
2023/5/15	0
2023/5/16	0
2023/5/17	0
2023/5/18	0
2023/5/19	0
2023/5/20	0
2023/5/21	0
2023/5/22	0
2023/5/23	0
2023/5/24	0
2023/5/25	0
2023/5/26	0
2023/5/27	0
2023/5/28	0
2023/5/29	0
2023/5/30	0
2023/5/31	0
2023/6/1	0
2023/6/2	0
2023/6/3	0
2023/6/4	0
2023/6/5	0
2023/6/6	0
2023/6/7	0
2023/6/8	0
2023/6/9	0
2023/6/10	0
2023/6/11	0
2023/6/12	0
2023/6/13	0
2023/6/14	0
2023/6/15	0
2023/6/16	0
2023/6/17	0
2023/6/18	0
2023/6/19	0
2023/6/20	0
2023/6/21	0
2023/6/22	0
2023/6/23	0
2023/6/24	0
2023/6/25	0
2023/6/26	0
2023/6/27	0
2023/6/28	0
2023/6/29	0
2023/6/30	0
2023/7/1	0
2023/7/2	0
2023/7/3	0
2023/7/4	0
2023/7/5	0
2023/7/6	0
2023/7/7	0
2023/7/8	0
2023/7/9	0
2023/7/10	0
2023/7/11	0
2023/7/12	0
2023/7/13	0
2023/7/14	0
2023/7/15	0
2023/7/16	0
2023/7/17	0
2023/7/18	0
2023/7/19	0
2023/7/20	0
2023/7/21	0
2023/7/22	0
2023/7/23	0
2023/7/24	0
2023/7/25	0
2023/7/26	0
2023/7/27	0
2023/7/28	0
2023/7/29	0
2023/7/30	0
2023/7/31	0
2023/8/1	0
2023/8/2	0
2023/8/3	0
2023/8/4	0
2023/8/5	0
2023/8/6	0
2023/8/7	0
2023/8/8	0
2023/8/9	0
2023/8/10	0
2023/8/11	0
2023/8/12	0
2023/8/13	0
2023/8/14	0
2023/8/15	0
2023/8/16	0
2023/8/17	0
2023/8/18	0
2023/8/19	0
2023/8/20	0
2023/8/21	0
2023/8/22	0
2023/8/23	0
2023/8/24	0
2023/8/25	0
2023/8/26	0
2023/8/27	0
2023/8/28	0
2023/8/29	0
2023/8/30	0
2023/8/31	0
2023/9/1	0
2023/9/2	0
2023/9/3	0
2023/9/4	0
2023/9/5	0
2023/9/6	0
2023/9/7	0
2023/9/8	0
2023/9/9	0
2023/9/10	0
2023/9/11	0
2023/9/12	0
2023/9/13	0
2023/9/14	0
2023/9/15	0
2023/9/16	0
2023/9/17	0
2023/9/18	0
2023/9/19	0
2023/9/20	0
2023/9/21	0
2023/9/22	0
2023/9/23	0
2023/9/24	0
2023/9/25	0
2023/9/26	0
2023/9/27	0
2023/9/28	0
2023/9/29	0
2023/9/30	0
2023/10/1	0
2023/10/2	0
2023/10/3	0
2023/10/4	0
2023/10/5	0
2023/10/6	0
2023/10/7	0
2023/10/8	0
2023/10/9	0
2023/10/10	0
2023/10/11	0
2023/10/12	0
2023/10/13	0
2023/10/14	0
2023/10/15	0
2023/10/16	0
2023/10/17	0
2023/10/18	0
2023/10/19	0
2023/10/20	0
2023/10/21	0
2023/10/22	0
2023/10/23	0
2023/10/24	0
2023/10/25	0
2023/10/26	0
2023/10/27	0
2023/10/28	0
2023/10/29	0
2023/10/30	0
2023/10/31	0
2023/11/1	0
2023/11/2	0
2023/11/3	0
2023/11/4	0
2023/11/5	0
2023/11/6	0
2023/11/7	0
2023/11/8	0
2023/11/9	0
2023/11/10	0
2023/11/11	0
2023/11/12	0
2023/11/13	0
2023/11/14	0
2023/11/15	0
2023/11/16	0
2023/11/17	0
2023/11/18	0
2023/11/19	0
2023/11/20	0
2023/11/21	0
2023/11/22	0
2023/11/23	0
2023/11/24	0
2023/11/25	0
2023/11/26	0
2023/11/27	0
2023/11/28	0
2023/11/29	0
2023/11/30	0
2023/12/1	0
2023/12/2	0
2023/12/3	0
2023/12/4	0
2023/12/5	0
2023/12/6	0
2023/12/7	0
2023/12/8	0
2023/12/9	0
2023/12/10	0
2023/12/11	0
2023/12/12	0
2023/12/13	0
2023/12/14	0
2023/12/15	0
2023/12/16	0
2023/12/17	0
2023/12/18	0
2023/12/19	0
2023/12/20	0
2023/12/21	0
2023/12/22	0
2023/12/23	0
2023/12/24	0
2023/12/25	0
2023/12/26	0
2023/12/27	0
2023/12/28	0
2023/12/29	0
2023/12/30	0
2023/12/31	0
2024/1/1	0
2024/1/2	0
2024/1/3	0
2024/1/4	0
2024/1/5	0
2024/1/6	0
2024/1/7	0
2024/1/8	0
2024/1/9	0
2024/1/10	0
2024/1/11	0
2024/1/12	0
2024/1/13	0
2024/1/14	0
2024/1/15	0
