# Supplementary material for: Spectral study of COVID-19 pandemic in Japan: The dependence of spectral gradient on the population size of the community
Source: PLoS One. 2025 Jan 13;20(1):e0314233. doi: 10.1371/journal.pone.0314233 (PMC11730377; doi:10.1371/journal.pone.0314233)
Supplement: S1 Dataset — (ZIP) [file pone.0314233.s001.zip › S1 Dataset/Short_1_27_COVID19_Osaka_230518.txt]

714	2
2022/2/1	16244
2022/2/2	13368
2022/2/3	13486
2022/2/4	12746
2022/2/5	14025
2022/2/6	9448
2022/2/7	4664
2022/2/8	15802
2022/2/9	12305
2022/2/10	12356
2022/2/11	11654
2022/2/12	3955
2022/2/13	11278
2022/2/14	4023
2022/2/15	14754
2022/2/16	12585
2022/2/17	11274
2022/2/18	9531
2022/2/19	10038
2022/2/20	7475
2022/2/21	2757
2022/2/22	11905
2022/2/23	10123
2022/2/24	3262
2022/2/25	9499
2022/2/26	8767
2022/2/27	6340
2022/2/28	2348
2022/3/1	9940
2022/3/2	7930
2022/3/3	6515
2022/3/4	5964
2022/3/5	6465
2022/3/6	4547
2022/3/7	1694
2022/3/8	7435
2022/3/9	6452
2022/3/10	5085
2022/3/11	4616
2022/3/12	5248
2022/3/13	3857
2022/3/14	1406
2022/3/15	6583
2022/3/16	5163
2022/3/17	4056
2022/3/18	3473
2022/3/19	3388
2022/3/20	2636
2022/3/21	1131
2022/3/22	994
2022/3/23	5078
2022/3/24	3940
2022/3/25	3215
2022/3/26	3331
2022/3/27	2706
2022/3/28	1045
2022/3/29	4637
2022/3/30	3892
2022/3/31	3329
2022/4/1	3285
2022/4/2	3621
2022/4/3	2830
2022/4/4	1061
2022/4/5	4934
2022/4/6	4511
2022/4/7	4073
2022/4/8	3629
2022/4/9	4114
2022/4/10	3092
2022/4/11	1203
2022/4/12	5551
2022/4/13	4587
2022/4/14	3887
2022/4/15	3461
2022/4/16	3341
2022/4/17	2270
2022/4/18	878
2022/4/19	4004
2022/4/20	3594
2022/4/21	3181
2022/4/22	2695
2022/4/23	2992
2022/4/24	2287
2022/4/25	863
2022/4/26	4119
2022/4/27	3261
2022/4/28	2811
2022/4/29	2423
2022/4/30	846
2022/5/1	2147
2022/5/2	860
2022/5/3	3298
2022/5/4	1272
2022/5/5	1230
2022/5/6	1396
2022/5/7	4247
2022/5/8	2983
2022/5/9	1277
2022/5/10	4268
2022/5/11	3515
2022/5/12	3166
2022/5/13	3073
2022/5/14	3271
2022/5/15	2260
2022/5/16	871
2022/5/17	3885
2022/5/18	3304
2022/5/19	2887
2022/5/20	2791
2022/5/21	2851
2022/5/22	2001
2022/5/23	829
2022/5/24	3572
2022/5/25	2762
2022/5/26	2321
2022/5/27	2029
2022/5/28	2142
2022/5/29	1316
2022/5/30	502
2022/5/31	2304
2022/6/1	1833
2022/6/2	1444
2022/6/3	1410
2022/6/4	1460
2022/6/5	1058
2022/6/6	417
2022/6/7	1953
2022/6/8	1641
2022/6/9	1311
2022/6/10	1152
2022/6/11	1244
2022/6/12	1040
2022/6/13	375
2022/6/14	1612
2022/6/15	1338
2022/6/16	1147
2022/6/17	1087
2022/6/18	1208
2022/6/19	859
2022/6/20	377
2022/6/21	1554
2022/6/22	1356
2022/6/23	1231
2022/6/24	1317
2022/6/25	1483
2022/6/26	1078
2022/6/27	556
2022/6/28	2404
2022/6/29	2155
2022/6/30	2129
2022/7/1	2135
2022/7/2	2545
2022/7/3	2010
2022/7/4	1150
2022/7/5	4523
2022/7/6	4621
2022/7/7	4615
2022/7/8	4805
2022/7/9	5567
2022/7/10	5081
2022/7/11	2515
2022/7/12	9960
2022/7/13	10452
2022/7/14	9957
2022/7/15	9745
2022/7/16	12351
2022/7/17	10804
2022/7/18	4859
2022/7/19	5019
2022/7/20	21976
2022/7/21	22047
2022/7/22	19952
2022/7/23	22501
2022/7/24	17445
2022/7/25	7785
2022/7/26	25762
2022/7/27	21860
2022/7/28	24296
2022/7/29	21387
2022/7/30	22833
2022/7/31	16473
2022/8/1	7282
2022/8/2	25134
2022/8/3	24038
2022/8/4	22371
2022/8/5	20327
2022/8/6	22550
2022/8/7	18309
2022/8/8	8164
2022/8/9	25296
2022/8/10	23730
2022/8/11	22051
2022/8/12	10031
2022/8/13	17557
2022/8/14	14546
2022/8/15	9541
2022/8/16	18826
2022/8/17	22815
2022/8/18	24323
2022/8/19	22798
2022/8/20	23098
2022/8/21	17671
2022/8/22	7892
2022/8/23	22924
2022/8/24	20807
2022/8/25	17182
2022/8/26	15498
2022/8/27	14998
2022/8/28	11606
2022/8/29	5290
2022/8/30	16364
2022/8/31	13678
2022/9/1	11095
2022/9/2	9540
2022/9/3	9385
2022/9/4	7581
2022/9/5	3559
2022/9/6	12093
2022/9/7	9601
2022/9/8	8291
2022/9/9	7285
2022/9/10	7435
2022/9/11	5776
2022/9/12	2634
2022/9/13	9617
2022/9/14	7719
2022/9/15	6501
2022/9/16	5690
2022/9/17	5781
2022/9/18	4286
2022/9/19	2328
2022/9/20	2127
2022/9/21	7528
2022/9/22	5867
2022/9/23	4930
2022/9/24	2306
2022/9/25	4549
2022/9/26	2256
2022/9/27	3300
2022/9/28	3595
2022/9/29	3059
2022/9/30	2626
2022/10/1	2625
2022/10/2	2168
2022/10/3	925
2022/10/4	3271
2022/10/5	3093
2022/10/6	2420
2022/10/7	2021
2022/10/8	1850
2022/10/9	1515
2022/10/10	755
2022/10/11	976
2022/10/12	3436
2022/10/13	3288
2022/10/14	2644
2022/10/15	2674
2022/10/16	2319
2022/10/17	1001
2022/10/18	3314
2022/10/19	2876
2022/10/20	2482
2022/10/21	2204
2022/10/22	2432
2022/10/23	2146
2022/10/24	1034
2022/10/25	3295
2022/10/26	3088
2022/10/27	2494
2022/10/28	2257
2022/10/29	2680
2022/10/30	2424
2022/10/31	1192
2022/11/1	4044
2022/11/2	3891
2022/11/3	3782
2022/11/4	1552
2022/11/5	4195
2022/11/6	3363
2022/11/7	1402
2022/11/8	4328
2022/11/9	4255
2022/11/10	3780
2022/11/11	3709
2022/11/12	3946
2022/11/13	3269
2022/11/14	1547
2022/11/15	5188
2022/11/16	4754
2022/11/17	4128
2022/11/18	3904
2022/11/19	4250
2022/11/20	3764
2022/11/21	1834
2022/11/22	6138
2022/11/23	6615
2022/11/24	2644
2022/11/25	5869
2022/11/26	5923
2022/11/27	4466
2022/11/28	2103
2022/11/29	6646
2022/11/30	6667
2022/12/1	5806
2022/12/2	5378
2022/12/3	5443
2022/12/4	4582
2022/12/5	2329
2022/12/6	7959
2022/12/7	7818
2022/12/8	6950
2022/12/9	7076
2022/12/10	7248
2022/12/11	6664
2022/12/12	3356
2022/12/13	10679
2022/12/14	10355
2022/12/15	9586
2022/12/16	8725
2022/12/17	9163
2022/12/18	7617
2022/12/19	3753
2022/12/20	12075
2022/12/21	12225
2022/12/22	11182
2022/12/23	10540
2022/12/24	10989
2022/12/25	8920
2022/12/26	4549
2022/12/27	13962
2022/12/28	13415
2022/12/29	11727
2022/12/30	9534
2022/12/31	6948
2023/1/1	6214
2023/1/2	4980
2023/1/3	6355
2023/1/4	7295
2023/1/5	15772
2023/1/6	16058
2023/1/7	16715
2023/1/8	12543
2023/1/9	5661
2023/1/10	6000
2023/1/11	14024
2023/1/12	11466
2023/1/13	9040
2023/1/14	9028
2023/1/15	6580
2023/1/16	3379
2023/1/17	9405
2023/1/18	8246
2023/1/19	6237
2023/1/20	5825
2023/1/21	5484
2023/1/22	4244
2023/1/23	1844
2023/1/24	5933
2023/1/25	5587
2023/1/26	4012
2023/1/27	3584
2023/1/28	3685
2023/1/29	2903
2023/1/30	1247
2023/1/31	4289
2023/2/1	3490
2023/2/2	3175
2023/2/3	2863
2023/2/4	2584
2023/2/5	2143
2023/2/6	930
2023/2/7	3062
2023/2/8	2769
2023/2/9	2197
2023/2/10	1942
2023/2/11	1924
2023/2/12	825
2023/2/13	624
2023/2/14	2390
2023/2/15	1750
2023/2/16	1358
2023/2/17	1185
2023/2/18	1140
2023/2/19	891
2023/2/20	433
2023/2/21	1333
2023/2/22	1194
2023/2/23	925
2023/2/24	344
2023/2/25	911
2023/2/26	718
2023/2/27	339
2023/2/28	1007
2023/3/1	800
2023/3/2	699
2023/3/3	622
2023/3/4	633
2023/3/5	497
2023/3/6	202
2023/3/7	741
2023/3/8	644
2023/3/9	475
2023/3/10	477
2023/3/11	530
2023/3/12	424
2023/3/13	191
2023/3/14	599
2023/3/15	496
2023/3/16	411
2023/3/17	349
2023/3/18	390
2023/3/19	346
2023/3/20	136
2023/3/21	558
2023/3/22	230
2023/3/23	540
2023/3/24	540
2023/3/25	503
2023/3/26	339
2023/3/27	161
2023/3/28	477
2023/3/29	493
2023/3/30	396
2023/3/31	319
2023/4/1	512
2023/4/2	381
2023/4/3	159
2023/4/4	625
2023/4/5	617
2023/4/6	547
2023/4/7	505
2023/4/8	548
2023/4/9	426
2023/4/10	171
2023/4/11	788
2023/4/12	671
2023/4/13	664
2023/4/14	562
2023/4/15	620
2023/4/16	530
2023/4/17	195
2023/4/18	876
2023/4/19	977
2023/4/20	694
2023/4/21	725
2023/4/22	747
2023/4/23	643
2023/4/24	242
2023/4/25	951
2023/4/26	977
2023/4/27	873
2023/4/28	771
2023/4/29	981
2023/4/30	460
2023/5/1	346
2023/5/2	1353
2023/5/3	1282
2023/5/4	500
2023/5/5	442
2023/5/6	430
2023/5/7	1098
2023/5/8	552
2023/5/9	0
2023/5/10	0
2023/5/11	0
2023/5/12	0
2023/5/13	0
2023/5/14	0
2023/5/15	0
2023/5/16	0
2023/5/17	0
2023/5/18	0
2023/5/19	0
2023/5/20	0
2023/5/21	0
2023/5/22	0
2023/5/23	0
2023/5/24	0
2023/5/25	0
2023/5/26	0
2023/5/27	0
2023/5/28	0
2023/5/29	0
2023/5/30	0
2023/5/31	0
2023/6/1	0
2023/6/2	0
2023/6/3	0
2023/6/4	0
2023/6/5	0
2023/6/6	0
2023/6/7	0
2023/6/8	0
2023/6/9	0
2023/6/10	0
2023/6/11	0
2023/6/12	0
2023/6/13	0
2023/6/14	0
2023/6/15	0
2023/6/16	0
2023/6/17	0
2023/6/18	0
2023/6/19	0
2023/6/20	0
2023/6/21	0
2023/6/22	0
2023/6/23	0
2023/6/24	0
2023/6/25	0
2023/6/26	0
2023/6/27	0
2023/6/28	0
2023/6/29	0
2023/6/30	0
2023/7/1	0
2023/7/2	0
2023/7/3	0
2023/7/4	0
2023/7/5	0
2023/7/6	0
2023/7/7	0
2023/7/8	0
2023/7/9	0
2023/7/10	0
2023/7/11	0
2023/7/12	0
2023/7/13	0
2023/7/14	0
2023/7/15	0
2023/7/16	0
2023/7/17	0
2023/7/18	0
2023/7/19	0
2023/7/20	0
2023/7/21	0
2023/7/22	0
2023/7/23	0
2023/7/24	0
2023/7/25	0
2023/7/26	0
2023/7/27	0
2023/7/28	0
2023/7/29	0
2023/7/30	0
2023/7/31	0
2023/8/1	0
2023/8/2	0
2023/8/3	0
2023/8/4	0
2023/8/5	0
2023/8/6	0
2023/8/7	0
2023/8/8	0
2023/8/9	0
2023/8/10	0
2023/8/11	0
2023/8/12	0
2023/8/13	0
2023/8/14	0
2023/8/15	0
2023/8/16	0
2023/8/17	0
2023/8/18	0
2023/8/19	0
2023/8/20	0
2023/8/21	0
2023/8/22	0
2023/8/23	0
2023/8/24	0
2023/8/25	0
2023/8/26	0
2023/8/27	0
2023/8/28	0
2023/8/29	0
2023/8/30	0
2023/8/31	0
2023/9/1	0
2023/9/2	0
2023/9/3	0
2023/9/4	0
2023/9/5	0
2023/9/6	0
2023/9/7	0
2023/9/8	0
2023/9/9	0
2023/9/10	0
2023/9/11	0
2023/9/12	0
2023/9/13	0
2023/9/14	0
2023/9/15	0
2023/9/16	0
2023/9/17	0
2023/9/18	0
2023/9/19	0
2023/9/20	0
2023/9/21	0
2023/9/22	0
2023/9/23	0
2023/9/24	0
2023/9/25	0
2023/9/26	0
2023/9/27	0
2023/9/28	0
2023/9/29	0
2023/9/30	0
2023/10/1	0
2023/10/2	0
2023/10/3	0
2023/10/4	0
2023/10/5	0
2023/10/6	0
2023/10/7	0
2023/10/8	0
2023/10/9	0
2023/10/10	0
2023/10/11	0
2023/10/12	0
2023/10/13	0
2023/10/14	0
2023/10/15	0
2023/10/16	0
2023/10/17	0
2023/10/18	0
2023/10/19	0
2023/10/20	0
2023/10/21	0
2023/10/22	0
2023/10/23	0
2023/10/24	0
2023/10/25	0
2023/10/26	0
2023/10/27	0
2023/10/28	0
2023/10/29	0
2023/10/30	0
2023/10/31	0
2023/11/1	0
2023/11/2	0
2023/11/3	0
2023/11/4	0
2023/11/5	0
2023/11/6	0
2023/11/7	0
2023/11/8	0
2023/11/9	0
2023/11/10	0
2023/11/11	0
2023/11/12	0
2023/11/13	0
2023/11/14	0
2023/11/15	0
2023/11/16	0
2023/11/17	0
2023/11/18	0
2023/11/19	0
2023/11/20	0
2023/11/21	0
2023/11/22	0
2023/11/23	0
2023/11/24	0
2023/11/25	0
2023/11/26	0
2023/11/27	0
2023/11/28	0
2023/11/29	0
2023/11/30	0
2023/12/1	0
2023/12/2	0
2023/12/3	0
2023/12/4	0
2023/12/5	0
2023/12/6	0
2023/12/7	0
2023/12/8	0
2023/12/9	0
2023/12/10	0
2023/12/11	0
2023/12/12	0
2023/12/13	0
2023/12/14	0
2023/12/15	0
2023/12/16	0
2023/12/17	0
2023/12/18	0
2023/12/19	0
2023/12/20	0
2023/12/21	0
2023/12/22	0
2023/12/23	0
2023/12/24	0
2023/12/25	0
2023/12/26	0
2023/12/27	0
2023/12/28	0
2023/12/29	0
2023/12/30	0
2023/12/31	0
2024/1/1	0
2024/1/2	0
2024/1/3	0
2024/1/4	0
2024/1/5	0
2024/1/6	0
2024/1/7	0
2024/1/8	0
2024/1/9	0
2024/1/10	0
2024/1/11	0
2024/1/12	0
2024/1/13	0
2024/1/14	0
2024/1/15	0
