# Supplementary material for: Spectral study of COVID-19 pandemic in Japan: The dependence of spectral gradient on the population size of the community
Source: PLoS One. 2025 Jan 13;20(1):e0314233. doi: 10.1371/journal.pone.0314233 (PMC11730377; doi:10.1371/journal.pone.0314233)
Supplement: S1 Dataset — (ZIP) [file pone.0314233.s001.zip › S1 Dataset/Short_1_28_COVID19_Hyogo_230518.txt]

462	2
2022/2/1	6614
2022/2/2	6254
2022/2/3	5613
2022/2/4	5096
2022/2/5	5435
2022/2/6	4136
2022/2/7	1762
2022/2/8	5826
2022/2/9	5559
2022/2/10	5144
2022/2/11	4779
2022/2/12	1684
2022/2/13	4325
2022/2/14	1582
2022/2/15	5999
2022/2/16	5354
2022/2/17	4398
2022/2/18	3817
2022/2/19	4046
2022/2/20	3029
2022/2/21	1160
2022/2/22	4581
2022/2/23	4580
2022/2/24	1250
2022/2/25	4031
2022/2/26	3980
2022/2/27	2653
2022/2/28	911
2022/3/1	4118
2022/3/2	3698
2022/3/3	2945
2022/3/4	2631
2022/3/5	3012
2022/3/6	2118
2022/3/7	648
2022/3/8	3299
2022/3/9	3055
2022/3/10	2369
2022/3/11	2117
2022/3/12	2310
2022/3/13	1745
2022/3/14	647
2022/3/15	3040
2022/3/16	2531
2022/3/17	2036
2022/3/18	1603
2022/3/19	1617
2022/3/20	1321
2022/3/21	574
2022/3/22	395
2022/3/23	2536
2022/3/24	2132
2022/3/25	1675
2022/3/26	1850
2022/3/27	1413
2022/3/28	491
2022/3/29	2323
2022/3/30	2064
2022/3/31	1746
2022/4/1	1589
2022/4/2	1909
2022/4/3	1513
2022/4/4	522
2022/4/5	2446
2022/4/6	2237
2022/4/7	2046
2022/4/8	1672
2022/4/9	1927
2022/4/10	1580
2022/4/11	558
2022/4/12	2640
2022/4/13	2310
2022/4/14	1859
2022/4/15	1564
2022/4/16	1597
2022/4/17	1086
2022/4/18	364
2022/4/19	1988
2022/4/20	1656
2022/4/21	1559
2022/4/22	1353
2022/4/23	1485
2022/4/24	1150
2022/4/25	360
2022/4/26	2000
2022/4/27	1627
2022/4/28	1474
2022/4/29	1254
2022/4/30	352
2022/5/1	1103
2022/5/2	415
2022/5/3	1816
2022/5/4	621
2022/5/5	621
2022/5/6	434
2022/5/7	2260
2022/5/8	1462
2022/5/9	455
2022/5/10	2180
2022/5/11	1690
2022/5/12	1472
2022/5/13	1490
2022/5/14	1683
2022/5/15	1086
2022/5/16	418
2022/5/17	2041
2022/5/18	1622
2022/5/19	1479
2022/5/20	1362
2022/5/21	1341
2022/5/22	1009
2022/5/23	347
2022/5/24	1815
2022/5/25	1432
2022/5/26	1193
2022/5/27	1029
2022/5/28	971
2022/5/29	646
2022/5/30	214
2022/5/31	1091
2022/6/1	821
2022/6/2	766
2022/6/3	654
2022/6/4	792
2022/6/5	472
2022/6/6	204
2022/6/7	953
2022/6/8	760
2022/6/9	657
2022/6/10	635
2022/6/11	587
2022/6/12	445
2022/6/13	163
2022/6/14	738
2022/6/15	642
2022/6/16	589
2022/6/17	534
2022/6/18	601
2022/6/19	419
2022/6/20	160
2022/6/21	850
2022/6/22	657
2022/6/23	633
2022/6/24	569
2022/6/25	682
2022/6/26	494
2022/6/27	206
2022/6/28	980
2022/6/29	951
2022/6/30	903
2022/7/1	1070
2022/7/2	980
2022/7/3	1067
2022/7/4	483
2022/7/5	1595
2022/7/6	1877
2022/7/7	2007
2022/7/8	2201
2022/7/9	2139
2022/7/10	2385
2022/7/11	1255
2022/7/12	3225
2022/7/13	4158
2022/7/14	4638
2022/7/15	5433
2022/7/16	5068
2022/7/17	5575
2022/7/18	3302
2022/7/19	2184
2022/7/20	6667
2022/7/21	8169
2022/7/22	9256
2022/7/23	9497
2022/7/24	9340
2022/7/25	6262
2022/7/26	8764
2022/7/27	10152
2022/7/28	11027
2022/7/29	10237
2022/7/30	10452
2022/7/31	9442
2022/8/1	6734
2022/8/2	9621
2022/8/3	11201
2022/8/4	10577
2022/8/5	11189
2022/8/6	11625
2022/8/7	10598
2022/8/8	7884
2022/8/9	10560
2022/8/10	12254
2022/8/11	12382
2022/8/12	10068
2022/8/13	9888
2022/8/14	8875
2022/8/15	5881
2022/8/16	7360
2022/8/17	10005
2022/8/18	12268
2022/8/19	12260
2022/8/20	11583
2022/8/21	11710
2022/8/22	7263
2022/8/23	10195
2022/8/24	11452
2022/8/25	10697
2022/8/26	9701
2022/8/27	9384
2022/8/28	8086
2022/8/29	4712
2022/8/30	7007
2022/8/31	8248
2022/9/1	7410
2022/9/2	5706
2022/9/3	5988
2022/9/4	5795
2022/9/5	3275
2022/9/6	5011
2022/9/7	6244
2022/9/8	5198
2022/9/9	4746
2022/9/10	4362
2022/9/11	3808
2022/9/12	2277
2022/9/13	3859
2022/9/14	4572
2022/9/15	4154
2022/9/16	3250
2022/9/17	3110
2022/9/18	2927
2022/9/19	1462
2022/9/20	930
2022/9/21	2678
2022/9/22	3462
2022/9/23	2509
2022/9/24	1495
2022/9/25	1914
2022/9/26	1569
2022/9/27	833
2022/9/28	1962
2022/9/29	1548
2022/9/30	1260
2022/10/1	1134
2022/10/2	1168
2022/10/3	467
2022/10/4	973
2022/10/5	1591
2022/10/6	1125
2022/10/7	1007
2022/10/8	895
2022/10/9	930
2022/10/10	416
2022/10/11	248
2022/10/12	1151
2022/10/13	1602
2022/10/14	1218
2022/10/15	1172
2022/10/16	1172
2022/10/17	487
2022/10/18	1126
2022/10/19	1816
2022/10/20	1472
2022/10/21	1286
2022/10/22	1144
2022/10/23	1348
2022/10/24	620
2022/10/25	1444
2022/10/26	2140
2022/10/27	1547
2022/10/28	1298
2022/10/29	1368
2022/10/30	1585
2022/10/31	646
2022/11/1	1542
2022/11/2	2563
2022/11/3	2086
2022/11/4	1316
2022/11/5	1723
2022/11/6	2458
2022/11/7	809
2022/11/8	1645
2022/11/9	2755
2022/11/10	2135
2022/11/11	2017
2022/11/12	2116
2022/11/13	2311
2022/11/14	962
2022/11/15	1893
2022/11/16	3200
2022/11/17	2355
2022/11/18	2294
2022/11/19	2114
2022/11/20	2324
2022/11/21	1133
2022/11/22	2266
2022/11/23	4003
2022/11/24	2206
2022/11/25	2372
2022/11/26	3565
2022/11/27	3322
2022/11/28	1384
2022/11/29	2476
2022/11/30	4606
2022/12/1	3734
2022/12/2	3410
2022/12/3	3192
2022/12/4	3272
2022/12/5	1499
2022/12/6	3345
2022/12/7	5491
2022/12/8	4811
2022/12/9	4533
2022/12/10	4358
2022/12/11	5057
2022/12/12	2308
2022/12/13	4404
2022/12/14	7656
2022/12/15	6742
2022/12/16	6090
2022/12/17	5500
2022/12/18	5982
2022/12/19	2880
2022/12/20	4935
2022/12/21	8760
2022/12/22	7507
2022/12/23	7282
2022/12/24	6818
2022/12/25	7246
2022/12/26	3242
2022/12/27	5995
2022/12/28	10360
2022/12/29	8284
2022/12/30	7479
2022/12/31	4414
2023/1/1	3175
2023/1/2	2749
2023/1/3	2874
2023/1/4	3379
2023/1/5	7707
2023/1/6	12210
2023/1/7	11490
2023/1/8	11053
2023/1/9	4639
2023/1/10	2698
2023/1/11	7188
2023/1/12	10226
2023/1/13	7083
2023/1/14	5511
2023/1/15	5830
2023/1/16	2371
2023/1/17	4240
2023/1/18	6987
2023/1/19	4745
2023/1/20	3925
2023/1/21	3288
2023/1/22	3704
2023/1/23	1279
2023/1/24	2813
2023/1/25	4202
2023/1/26	2816
2023/1/27	2571
2023/1/28	2423
2023/1/29	2614
2023/1/30	940
2023/1/31	2037
2023/2/1	3310
2023/2/2	2184
2023/2/3	1910
2023/2/4	1794
2023/2/5	1808
2023/2/6	743
2023/2/7	1513
2023/2/8	2283
2023/2/9	1532
2023/2/10	1386
2023/2/11	1230
2023/2/12	894
2023/2/13	302
2023/2/14	1203
2023/2/15	1620
2023/2/16	1022
2023/2/17	926
2023/2/18	751
2023/2/19	764
2023/2/20	280
2023/2/21	707
2023/2/22	1063
2023/2/23	621
2023/2/24	385
2023/2/25	467
2023/2/26	689
2023/2/27	244
2023/2/28	499
2023/3/1	606
2023/3/2	496
2023/3/3	425
2023/3/4	369
2023/3/5	374
2023/3/6	142
2023/3/7	341
2023/3/8	502
2023/3/9	381
2023/3/10	354
2023/3/11	293
2023/3/12	319
2023/3/13	96
2023/3/14	293
2023/3/15	368
2023/3/16	311
2023/3/17	224
2023/3/18	241
2023/3/19	242
2023/3/20	84
2023/3/21	193
2023/3/22	204
2023/3/23	212
2023/3/24	307
2023/3/25	257
2023/3/26	310
2023/3/27	99
2023/3/28	223
2023/3/29	306
2023/3/30	229
2023/3/31	233
2023/4/1	260
2023/4/2	244
2023/4/3	113
2023/4/4	251
2023/4/5	380
2023/4/6	336
2023/4/7	300
2023/4/8	277
2023/4/9	283
2023/4/10	120
2023/4/11	227
2023/4/12	345
2023/4/13	303
2023/4/14	285
2023/4/15	276
2023/4/16	307
2023/4/17	123
2023/4/18	228
2023/4/19	443
2023/4/20	308
2023/4/21	339
2023/4/22	316
2023/4/23	309
2023/4/24	139
2023/4/25	290
2023/4/26	525
2023/4/27	419
2023/4/28	374
2023/4/29	435
2023/4/30	326
2023/5/1	104
2023/5/2	418
2023/5/3	659
2023/5/4	357
2023/5/5	112
2023/5/6	153
2023/5/7	423
2023/5/8	396
