# Supplementary material for: Spectral study of COVID-19 pandemic in Japan: The dependence of spectral gradient on the population size of the community
Source: PLoS One. 2025 Jan 13;20(1):e0314233. doi: 10.1371/journal.pone.0314233 (PMC11730377; doi:10.1371/journal.pone.0314233)
Supplement: S1 Dataset — (ZIP) [file pone.0314233.s001.zip › S1 Dataset/Short_1_29_COVID19_Nara_230518.txt]

462	2
2022/2/1	1409
2022/2/2	1011
2022/2/3	1136
2022/2/4	1018
2022/2/5	1283
2022/2/6	822
2022/2/7	470
2022/2/8	1573
2022/2/9	1047
2022/2/10	986
2022/2/11	1014
2022/2/12	508
2022/2/13	1262
2022/2/14	465
2022/2/15	1669
2022/2/16	1174
2022/2/17	1259
2022/2/18	1026
2022/2/19	1175
2022/2/20	836
2022/2/21	450
2022/2/22	1475
2022/2/23	1289
2022/2/24	429
2022/2/25	1145
2022/2/26	1162
2022/2/27	774
2022/2/28	315
2022/3/1	1314
2022/3/2	998
2022/3/3	907
2022/3/4	754
2022/3/5	942
2022/3/6	658
2022/3/7	307
2022/3/8	1102
2022/3/9	829
2022/3/10	772
2022/3/11	667
2022/3/12	769
2022/3/13	557
2022/3/14	194
2022/3/15	867
2022/3/16	585
2022/3/17	473
2022/3/18	377
2022/3/19	376
2022/3/20	321
2022/3/21	180
2022/3/22	127
2022/3/23	631
2022/3/24	417
2022/3/25	377
2022/3/26	478
2022/3/27	323
2022/3/28	149
2022/3/29	556
2022/3/30	401
2022/3/31	370
2022/4/1	337
2022/4/2	385
2022/4/3	286
2022/4/4	144
2022/4/5	594
2022/4/6	464
2022/4/7	462
2022/4/8	431
2022/4/9	477
2022/4/10	320
2022/4/11	142
2022/4/12	649
2022/4/13	470
2022/4/14	381
2022/4/15	377
2022/4/16	391
2022/4/17	224
2022/4/18	116
2022/4/19	369
2022/4/20	350
2022/4/21	285
2022/4/22	234
2022/4/23	277
2022/4/24	213
2022/4/25	78
2022/4/26	362
2022/4/27	269
2022/4/28	298
2022/4/29	219
2022/4/30	80
2022/5/1	212
2022/5/2	96
2022/5/3	381
2022/5/4	123
2022/5/5	139
2022/5/6	133
2022/5/7	486
2022/5/8	302
2022/5/9	145
2022/5/10	482
2022/5/11	387
2022/5/12	295
2022/5/13	293
2022/5/14	371
2022/5/15	211
2022/5/16	108
2022/5/17	358
2022/5/18	319
2022/5/19	255
2022/5/20	275
2022/5/21	295
2022/5/22	232
2022/5/23	71
2022/5/24	371
2022/5/25	259
2022/5/26	233
2022/5/27	156
2022/5/28	206
2022/5/29	123
2022/5/30	55
2022/5/31	239
2022/6/1	173
2022/6/2	176
2022/6/3	130
2022/6/4	141
2022/6/5	105
2022/6/6	55
2022/6/7	181
2022/6/8	139
2022/6/9	140
2022/6/10	97
2022/6/11	125
2022/6/12	84
2022/6/13	66
2022/6/14	165
2022/6/15	102
2022/6/16	123
2022/6/17	89
2022/6/18	140
2022/6/19	72
2022/6/20	29
2022/6/21	182
2022/6/22	108
2022/6/23	105
2022/6/24	105
2022/6/25	98
2022/6/26	92
2022/6/27	45
2022/6/28	172
2022/6/29	174
2022/6/30	156
2022/7/1	153
2022/7/2	166
2022/7/3	167
2022/7/4	170
2022/7/5	108
2022/7/6	459
2022/7/7	441
2022/7/8	454
2022/7/9	482
2022/7/10	590
2022/7/11	601
2022/7/12	286
2022/7/13	1040
2022/7/14	1121
2022/7/15	993
2022/7/16	1223
2022/7/17	1180
2022/7/18	1049
2022/7/19	747
2022/7/20	721
2022/7/21	1624
2022/7/22	2067
2022/7/23	1569
2022/7/24	1535
2022/7/25	2134
2022/7/26	1284
2022/7/27	1508
2022/7/28	2033
2022/7/29	2377
2022/7/30	2020
2022/7/31	1656
2022/8/1	2281
2022/8/2	1634
2022/8/3	1738
2022/8/4	2338
2022/8/5	2349
2022/8/6	2358
2022/8/7	1779
2022/8/8	2280
2022/8/9	1934
2022/8/10	2277
2022/8/11	2186
2022/8/12	1925
2022/8/13	2410
2022/8/14	1600
2022/8/15	2137
2022/8/16	1904
2022/8/17	2245
2022/8/18	2251
2022/8/19	3104
2022/8/20	2961
2022/8/21	2892
2022/8/22	2743
2022/8/23	2054
2022/8/24	2519
2022/8/25	2772
2022/8/26	2994
2022/8/27	2293
2022/8/28	2010
2022/8/29	1545
2022/8/30	785
2022/8/31	2004
2022/9/1	1637
2022/9/2	1536
2022/9/3	1201
2022/9/4	1290
2022/9/5	971
2022/9/6	631
2022/9/7	1737
2022/9/8	1367
2022/9/9	1077
2022/9/10	1066
2022/9/11	982
2022/9/12	923
2022/9/13	520
2022/9/14	1414
2022/9/15	941
2022/9/16	767
2022/9/17	680
2022/9/18	693
2022/9/19	760
2022/9/20	270
2022/9/21	373
2022/9/22	1075
2022/9/23	858
2022/9/24	543
2022/9/25	254
2022/9/26	863
2022/9/27	426
2022/9/28	460
2022/9/29	399
2022/9/30	302
2022/10/1	296
2022/10/2	366
2022/10/3	111
2022/10/4	313
2022/10/5	439
2022/10/6	332
2022/10/7	263
2022/10/8	233
2022/10/9	298
2022/10/10	86
2022/10/11	127
2022/10/12	388
2022/10/13	560
2022/10/14	360
2022/10/15	312
2022/10/16	392
2022/10/17	94
2022/10/18	350
2022/10/19	465
2022/10/20	351
2022/10/21	302
2022/10/22	278
2022/10/23	383
2022/10/24	114
2022/10/25	383
2022/10/26	604
2022/10/27	423
2022/10/28	367
2022/10/29	388
2022/10/30	419
2022/10/31	125
2022/11/1	403
2022/11/2	680
2022/11/3	563
2022/11/4	304
2022/11/5	445
2022/11/6	705
2022/11/7	162
2022/11/8	505
2022/11/9	633
2022/11/10	577
2022/11/11	513
2022/11/12	493
2022/11/13	630
2022/11/14	193
2022/11/15	689
2022/11/16	951
2022/11/17	716
2022/11/18	692
2022/11/19	660
2022/11/20	780
2022/11/21	199
2022/11/22	923
2022/11/23	1131
2022/11/24	550
2022/11/25	787
2022/11/26	1078
2022/11/27	944
2022/11/28	404
2022/11/29	1058
2022/11/30	1337
2022/12/1	1175
2022/12/2	965
2022/12/3	806
2022/12/4	1111
2022/12/5	299
2022/12/6	1119
2022/12/7	1673
2022/12/8	1401
2022/12/9	1331
2022/12/10	1341
2022/12/11	1509
2022/12/12	416
2022/12/13	1478
2022/12/14	1892
2022/12/15	1603
2022/12/16	1605
2022/12/17	1648
2022/12/18	1585
2022/12/19	511
2022/12/20	1792
2022/12/21	2382
2022/12/22	1884
2022/12/23	1820
2022/12/24	1922
2022/12/25	1679
2022/12/26	589
2022/12/27	2016
2022/12/28	2282
2022/12/29	2059
2022/12/30	1362
2022/12/31	719
2023/1/1	852
2023/1/2	665
2023/1/3	858
2023/1/4	1005
2023/1/5	2401
2023/1/6	2719
2023/1/7	2394
2023/1/8	2230
2023/1/9	683
2023/1/10	598
2023/1/11	1971
2023/1/12	1919
2023/1/13	1560
2023/1/14	1282
2023/1/15	1310
2023/1/16	438
2023/1/17	1468
2023/1/18	1577
2023/1/19	1065
2023/1/20	969
2023/1/21	847
2023/1/22	829
2023/1/23	240
2023/1/24	950
2023/1/25	859
2023/1/26	780
2023/1/27	640
2023/1/28	665
2023/1/29	589
2023/1/30	139
2023/1/31	747
2023/2/1	633
2023/2/2	483
2023/2/3	477
2023/2/4	400
2023/2/5	419
2023/2/6	103
2023/2/7	481
2023/2/8	497
2023/2/9	372
2023/2/10	274
2023/2/11	304
2023/2/12	200
2023/2/13	104
2023/2/14	390
2023/2/15	307
2023/2/16	215
2023/2/17	205
2023/2/18	169
2023/2/19	220
2023/2/20	48
2023/2/21	224
2023/2/22	218
2023/2/23	179
2023/2/24	59
2023/2/25	160
2023/2/26	160
2023/2/27	41
2023/2/28	138
2023/3/1	127
2023/3/2	91
2023/3/3	97
2023/3/4	75
2023/3/5	96
2023/3/6	22
2023/3/7	98
2023/3/8	128
2023/3/9	63
2023/3/10	82
2023/3/11	65
2023/3/12	83
2023/3/13	23
2023/3/14	87
2023/3/15	103
2023/3/16	83
2023/3/17	103
2023/3/18	94
2023/3/19	87
2023/3/20	49
2023/3/21	92
2023/3/22	35
2023/3/23	77
2023/3/24	98
2023/3/25	98
2023/3/26	50
2023/3/27	15
2023/3/28	56
2023/3/29	66
2023/3/30	49
2023/3/31	52
2023/4/1	57
2023/4/2	75
2023/4/3	22
2023/4/4	89
2023/4/5	79
2023/4/6	88
2023/4/7	79
2023/4/8	86
2023/4/9	70
2023/4/10	20
2023/4/11	108
2023/4/12	116
2023/4/13	97
2023/4/14	93
2023/4/15	79
2023/4/16	117
2023/4/17	38
2023/4/18	133
2023/4/19	149
2023/4/20	131
2023/4/21	128
2023/4/22	117
2023/4/23	103
2023/4/24	34
2023/4/25	158
2023/4/26	150
2023/4/27	128
2023/4/28	129
2023/4/29	113
2023/4/30	85
2023/5/1	51
2023/5/2	164
2023/5/3	166
2023/5/4	75
2023/5/5	49
2023/5/6	59
2023/5/7	159
2023/5/8	76
