# Supplementary material for: Spectral study of COVID-19 pandemic in Japan: The dependence of spectral gradient on the population size of the community
Source: PLoS One. 2025 Jan 13;20(1):e0314233. doi: 10.1371/journal.pone.0314233 (PMC11730377; doi:10.1371/journal.pone.0314233)
Supplement: S1 Dataset — (ZIP) [file pone.0314233.s001.zip › S1 Dataset/Short_1_2_COVID19_Aomori_230518.txt]

462	2
2022/2/1	415
2022/2/2	436
2022/2/3	427
2022/2/4	458
2022/2/5	446
2022/2/6	267
2022/2/7	130
2022/2/8	580
2022/2/9	501
2022/2/10	441
2022/2/11	617
2022/2/12	165
2022/2/13	279
2022/2/14	88
2022/2/15	551
2022/2/16	490
2022/2/17	508
2022/2/18	385
2022/2/19	470
2022/2/20	231
2022/2/21	126
2022/2/22	612
2022/2/23	559
2022/2/24	221
2022/2/25	465
2022/2/26	473
2022/2/27	285
2022/2/28	222
2022/3/1	635
2022/3/2	635
2022/3/3	476
2022/3/4	487
2022/3/5	534
2022/3/6	322
2022/3/7	185
2022/3/8	689
2022/3/9	607
2022/3/10	548
2022/3/11	507
2022/3/12	503
2022/3/13	321
2022/3/14	264
2022/3/15	623
2022/3/16	557
2022/3/17	600
2022/3/18	525
2022/3/19	529
2022/3/20	311
2022/3/21	314
2022/3/22	167
2022/3/23	529
2022/3/24	723
2022/3/25	462
2022/3/26	589
2022/3/27	433
2022/3/28	172
2022/3/29	520
2022/3/30	647
2022/3/31	589
2022/4/1	442
2022/4/2	409
2022/4/3	277
2022/4/4	110
2022/4/5	549
2022/4/6	606
2022/4/7	613
2022/4/8	506
2022/4/9	494
2022/4/10	256
2022/4/11	184
2022/4/12	532
2022/4/13	487
2022/4/14	355
2022/4/15	394
2022/4/16	459
2022/4/17	192
2022/4/18	102
2022/4/19	501
2022/4/20	480
2022/4/21	386
2022/4/22	419
2022/4/23	373
2022/4/24	261
2022/4/25	181
2022/4/26	488
2022/4/27	499
2022/4/28	459
2022/4/29	395
2022/4/30	178
2022/5/1	190
2022/5/2	119
2022/5/3	375
2022/5/4	183
2022/5/5	151
2022/5/6	130
2022/5/7	529
2022/5/8	412
2022/5/9	138
2022/5/10	488
2022/5/11	526
2022/5/12	343
2022/5/13	378
2022/5/14	338
2022/5/15	270
2022/5/16	93
2022/5/17	423
2022/5/18	381
2022/5/19	352
2022/5/20	486
2022/5/21	310
2022/5/22	209
2022/5/23	105
2022/5/24	345
2022/5/25	295
2022/5/26	303
2022/5/27	241
2022/5/28	286
2022/5/29	136
2022/5/30	72
2022/5/31	241
2022/6/1	240
2022/6/2	248
2022/6/3	213
2022/6/4	218
2022/6/5	105
2022/6/6	49
2022/6/7	283
2022/6/8	238
2022/6/9	214
2022/6/10	207
2022/6/11	153
2022/6/12	95
2022/6/13	77
2022/6/14	238
2022/6/15	276
2022/6/16	187
2022/6/17	243
2022/6/18	238
2022/6/19	170
2022/6/20	78
2022/6/21	259
2022/6/22	270
2022/6/23	273
2022/6/24	293
2022/6/25	196
2022/6/26	138
2022/6/27	76
2022/6/28	307
2022/6/29	318
2022/6/30	284
2022/7/1	255
2022/7/2	275
2022/7/3	233
2022/7/4	212
2022/7/5	305
2022/7/6	390
2022/7/7	450
2022/7/8	405
2022/7/9	499
2022/7/10	418
2022/7/11	439
2022/7/12	699
2022/7/13	700
2022/7/14	912
2022/7/15	920
2022/7/16	974
2022/7/17	820
2022/7/18	779
2022/7/19	696
2022/7/20	1435
2022/7/21	1577
2022/7/22	1620
2022/7/23	1585
2022/7/24	1308
2022/7/25	934
2022/7/26	1509
2022/7/27	1509
2022/7/28	1571
2022/7/29	1473
2022/7/30	1521
2022/7/31	1166
2022/8/1	882
2022/8/2	1576
2022/8/3	1342
2022/8/4	1449
2022/8/5	1494
2022/8/6	1542
2022/8/7	1248
2022/8/8	1083
2022/8/9	1035
2022/8/10	2060
2022/8/11	1710
2022/8/12	1400
2022/8/13	1453
2022/8/14	1509
2022/8/15	815
2022/8/16	1232
2022/8/17	1947
2022/8/18	2043
2022/8/19	2372
2022/8/20	2342
2022/8/21	1857
2022/8/22	1298
2022/8/23	943
2022/8/24	2031
2022/8/25	2801
2022/8/26	2327
2022/8/27	2197
2022/8/28	1813
2022/8/29	1312
2022/8/30	1265
2022/8/31	1946
2022/9/1	2036
2022/9/2	1622
2022/9/3	1444
2022/9/4	1374
2022/9/5	933
2022/9/6	720
2022/9/7	1624
2022/9/8	1208
2022/9/9	1021
2022/9/10	900
2022/9/11	794
2022/9/12	504
2022/9/13	470
2022/9/14	837
2022/9/15	591
2022/9/16	561
2022/9/17	531
2022/9/18	473
2022/9/19	303
2022/9/20	222
2022/9/21	373
2022/9/22	580
2022/9/23	421
2022/9/24	374
2022/9/25	236
2022/9/26	342
2022/9/27	317
2022/9/28	344
2022/9/29	303
2022/9/30	242
2022/10/1	284
2022/10/2	233
2022/10/3	109
2022/10/4	447
2022/10/5	315
2022/10/6	260
2022/10/7	274
2022/10/8	258
2022/10/9	177
2022/10/10	113
2022/10/11	161
2022/10/12	554
2022/10/13	462
2022/10/14	352
2022/10/15	347
2022/10/16	262
2022/10/17	123
2022/10/18	529
2022/10/19	380
2022/10/20	403
2022/10/21	363
2022/10/22	410
2022/10/23	279
2022/10/24	174
2022/10/25	614
2022/10/26	583
2022/10/27	531
2022/10/28	508
2022/10/29	621
2022/10/30	466
2022/10/31	291
2022/11/1	880
2022/11/2	812
2022/11/3	782
2022/11/4	305
2022/11/5	1035
2022/11/6	576
2022/11/7	336
2022/11/8	1072
2022/11/9	1002
2022/11/10	906
2022/11/11	844
2022/11/12	974
2022/11/13	751
2022/11/14	392
2022/11/15	1435
2022/11/16	1415
2022/11/17	1196
2022/11/18	1071
2022/11/19	1213
2022/11/20	902
2022/11/21	536
2022/11/22	1956
2022/11/23	1619
2022/11/24	673
2022/11/25	1888
2022/11/26	1551
2022/11/27	1029
2022/11/28	611
2022/11/29	1892
2022/11/30	1738
2022/12/1	1368
2022/12/2	1385
2022/12/3	1320
2022/12/4	917
2022/12/5	554
2022/12/6	1838
2022/12/7	1676
2022/12/8	1609
2022/12/9	1519
2022/12/10	1803
2022/12/11	1098
2022/12/12	752
2022/12/13	2349
2022/12/14	2034
2022/12/15	1813
2022/12/16	1620
2022/12/17	1607
2022/12/18	1037
2022/12/19	675
2022/12/20	2164
2022/12/21	1838
2022/12/22	1670
2022/12/23	1627
2022/12/24	1604
2022/12/25	1061
2022/12/26	593
2022/12/27	1956
2022/12/28	1546
2022/12/29	1296
2022/12/30	898
2022/12/31	808
2023/1/1	690
2023/1/2	557
2023/1/3	696
2023/1/4	730
2023/1/5	1792
2023/1/6	1791
2023/1/7	1511
2023/1/8	989
2023/1/9	612
2023/1/10	622
2023/1/11	1426
2023/1/12	1123
2023/1/13	974
2023/1/14	845
2023/1/15	538
2023/1/16	329
2023/1/17	951
2023/1/18	706
2023/1/19	598
2023/1/20	511
2023/1/21	535
2023/1/22	315
2023/1/23	199
2023/1/24	714
2023/1/25	497
2023/1/26	371
2023/1/27	351
2023/1/28	356
2023/1/29	227
2023/1/30	96
2023/1/31	439
2023/2/1	283
2023/2/2	218
2023/2/3	241
2023/2/4	192
2023/2/5	137
2023/2/6	82
2023/2/7	236
2023/2/8	240
2023/2/9	154
2023/2/10	183
2023/2/11	153
2023/2/12	59
2023/2/13	50
2023/2/14	200
2023/2/15	150
2023/2/16	108
2023/2/17	78
2023/2/18	110
2023/2/19	66
2023/2/20	31
2023/2/21	114
2023/2/22	96
2023/2/23	102
2023/2/24	38
2023/2/25	112
2023/2/26	78
2023/2/27	31
2023/2/28	102
2023/3/1	96
2023/3/2	71
2023/3/3	95
2023/3/4	74
2023/3/5	47
2023/3/6	27
2023/3/7	118
2023/3/8	110
2023/3/9	104
2023/3/10	103
2023/3/11	107
2023/3/12	57
2023/3/13	36
2023/3/14	131
2023/3/15	102
2023/3/16	85
2023/3/17	75
2023/3/18	64
2023/3/19	52
2023/3/20	38
2023/3/21	115
2023/3/22	31
2023/3/23	101
2023/3/24	107
2023/3/25	71
2023/3/26	77
2023/3/27	25
2023/3/28	126
2023/3/29	89
2023/3/30	98
2023/3/31	101
2023/4/1	70
2023/4/2	57
2023/4/3	31
2023/4/4	131
2023/4/5	86
2023/4/6	76
2023/4/7	104
2023/4/8	92
2023/4/9	81
2023/4/10	18
2023/4/11	112
2023/4/12	114
2023/4/13	105
2023/4/14	75
2023/4/15	111
2023/4/16	66
2023/4/17	51
2023/4/18	182
2023/4/19	138
2023/4/20	124
2023/4/21	117
2023/4/22	114
2023/4/23	93
2023/4/24	33
2023/4/25	172
2023/4/26	146
2023/4/27	150
2023/4/28	155
2023/4/29	170
2023/4/30	64
2023/5/1	69
2023/5/2	204
2023/5/3	196
2023/5/4	48
2023/5/5	74
2023/5/6	61
2023/5/7	127
2023/5/8	87
