# Supplementary material for: Spectral study of COVID-19 pandemic in Japan: The dependence of spectral gradient on the population size of the community
Source: PLoS One. 2025 Jan 13;20(1):e0314233. doi: 10.1371/journal.pone.0314233 (PMC11730377; doi:10.1371/journal.pone.0314233)
Supplement: S1 Dataset — (ZIP) [file pone.0314233.s001.zip › S1 Dataset/Short_1_30_COVID19_Wakayama_230518.txt]

462	2
2022/2/1	619
2022/2/2	483
2022/2/3	492
2022/2/4	460
2022/2/5	525
2022/2/6	361
2022/2/7	275
2022/2/8	645
2022/2/9	482
2022/2/10	454
2022/2/11	415
2022/2/12	307
2022/2/13	429
2022/2/14	180
2022/2/15	499
2022/2/16	435
2022/2/17	319
2022/2/18	301
2022/2/19	257
2022/2/20	258
2022/2/21	164
2022/2/22	436
2022/2/23	284
2022/2/24	117
2022/2/25	303
2022/2/26	236
2022/2/27	171
2022/2/28	125
2022/3/1	268
2022/3/2	250
2022/3/3	193
2022/3/4	160
2022/3/5	216
2022/3/6	151
2022/3/7	98
2022/3/8	205
2022/3/9	169
2022/3/10	181
2022/3/11	145
2022/3/12	151
2022/3/13	100
2022/3/14	105
2022/3/15	199
2022/3/16	118
2022/3/17	145
2022/3/18	128
2022/3/19	97
2022/3/20	98
2022/3/21	102
2022/3/22	60
2022/3/23	197
2022/3/24	144
2022/3/25	141
2022/3/26	106
2022/3/27	126
2022/3/28	77
2022/3/29	239
2022/3/30	207
2022/3/31	171
2022/4/1	180
2022/4/2	199
2022/4/3	99
2022/4/4	91
2022/4/5	267
2022/4/6	212
2022/4/7	267
2022/4/8	178
2022/4/9	173
2022/4/10	100
2022/4/11	166
2022/4/12	394
2022/4/13	390
2022/4/14	313
2022/4/15	217
2022/4/16	218
2022/4/17	175
2022/4/18	95
2022/4/19	366
2022/4/20	240
2022/4/21	176
2022/4/22	184
2022/4/23	288
2022/4/24	130
2022/4/25	77
2022/4/26	287
2022/4/27	251
2022/4/28	190
2022/4/29	172
2022/4/30	82
2022/5/1	115
2022/5/2	97
2022/5/3	244
2022/5/4	110
2022/5/5	120
2022/5/6	133
2022/5/7	227
2022/5/8	226
2022/5/9	153
2022/5/10	351
2022/5/11	268
2022/5/12	207
2022/5/13	306
2022/5/14	252
2022/5/15	155
2022/5/16	87
2022/5/17	297
2022/5/18	269
2022/5/19	217
2022/5/20	216
2022/5/21	225
2022/5/22	92
2022/5/23	180
2022/5/24	201
2022/5/25	241
2022/5/26	124
2022/5/27	134
2022/5/28	136
2022/5/29	84
2022/5/30	34
2022/5/31	108
2022/6/1	89
2022/6/2	62
2022/6/3	106
2022/6/4	79
2022/6/5	63
2022/6/6	33
2022/6/7	117
2022/6/8	65
2022/6/9	54
2022/6/10	54
2022/6/11	53
2022/6/12	51
2022/6/13	36
2022/6/14	63
2022/6/15	67
2022/6/16	50
2022/6/17	64
2022/6/18	47
2022/6/19	51
2022/6/20	46
2022/6/21	79
2022/6/22	84
2022/6/23	80
2022/6/24	70
2022/6/25	75
2022/6/26	79
2022/6/27	57
2022/6/28	172
2022/6/29	129
2022/6/30	192
2022/7/1	188
2022/7/2	189
2022/7/3	219
2022/7/4	130
2022/7/5	279
2022/7/6	300
2022/7/7	314
2022/7/8	422
2022/7/9	402
2022/7/10	414
2022/7/11	361
2022/7/12	609
2022/7/13	630
2022/7/14	575
2022/7/15	632
2022/7/16	644
2022/7/17	791
2022/7/18	449
2022/7/19	390
2022/7/20	746
2022/7/21	1384
2022/7/22	1185
2022/7/23	841
2022/7/24	1234
2022/7/25	574
2022/7/26	1153
2022/7/27	1225
2022/7/28	1330
2022/7/29	1413
2022/7/30	1195
2022/7/31	1298
2022/8/1	839
2022/8/2	1407
2022/8/3	1663
2022/8/4	1559
2022/8/5	1474
2022/8/6	1322
2022/8/7	1645
2022/8/8	1686
2022/8/9	1973
2022/8/10	1722
2022/8/11	1941
2022/8/12	1948
2022/8/13	1362
2022/8/14	1420
2022/8/15	1447
2022/8/16	1387
2022/8/17	1550
2022/8/18	2191
2022/8/19	2381
2022/8/20	2334
2022/8/21	1952
2022/8/22	1411
2022/8/23	1628
2022/8/24	1755
2022/8/25	2017
2022/8/26	1757
2022/8/27	1380
2022/8/28	1386
2022/8/29	915
2022/8/30	1012
2022/8/31	1612
2022/9/1	1030
2022/9/2	812
2022/9/3	954
2022/9/4	813
2022/9/5	537
2022/9/6	708
2022/9/7	1113
2022/9/8	912
2022/9/9	689
2022/9/10	520
2022/9/11	782
2022/9/12	377
2022/9/13	660
2022/9/14	661
2022/9/15	672
2022/9/16	512
2022/9/17	465
2022/9/18	434
2022/9/19	421
2022/9/20	190
2022/9/21	599
2022/9/22	699
2022/9/23	383
2022/9/24	384
2022/9/25	328
2022/9/26	281
2022/9/27	132
2022/9/28	360
2022/9/29	279
2022/9/30	286
2022/10/1	235
2022/10/2	288
2022/10/3	142
2022/10/4	212
2022/10/5	263
2022/10/6	311
2022/10/7	242
2022/10/8	203
2022/10/9	237
2022/10/10	164
2022/10/11	122
2022/10/12	204
2022/10/13	509
2022/10/14	341
2022/10/15	370
2022/10/16	304
2022/10/17	295
2022/10/18	312
2022/10/19	467
2022/10/20	293
2022/10/21	322
2022/10/22	302
2022/10/23	344
2022/10/24	264
2022/10/25	296
2022/10/26	522
2022/10/27	361
2022/10/28	259
2022/10/29	383
2022/10/30	399
2022/10/31	238
2022/11/1	343
2022/11/2	681
2022/11/3	528
2022/11/4	392
2022/11/5	397
2022/11/6	620
2022/11/7	240
2022/11/8	407
2022/11/9	735
2022/11/10	565
2022/11/11	484
2022/11/12	551
2022/11/13	480
2022/11/14	340
2022/11/15	377
2022/11/16	847
2022/11/17	559
2022/11/18	506
2022/11/19	528
2022/11/20	500
2022/11/21	374
2022/11/22	513
2022/11/23	993
2022/11/24	358
2022/11/25	499
2022/11/26	997
2022/11/27	676
2022/11/28	418
2022/11/29	557
2022/11/30	673
2022/12/1	779
2022/12/2	679
2022/12/3	756
2022/12/4	620
2022/12/5	338
2022/12/6	616
2022/12/7	1154
2022/12/8	975
2022/12/9	897
2022/12/10	904
2022/12/11	939
2022/12/12	597
2022/12/13	963
2022/12/14	1546
2022/12/15	1291
2022/12/16	1129
2022/12/17	1123
2022/12/18	1149
2022/12/19	934
2022/12/20	954
2022/12/21	2043
2022/12/22	1531
2022/12/23	1629
2022/12/24	1635
2022/12/25	1311
2022/12/26	948
2022/12/27	1251
2022/12/28	2389
2022/12/29	1863
2022/12/30	1413
2022/12/31	1198
2023/1/1	988
2023/1/2	1101
2023/1/3	1155
2023/1/4	1367
2023/1/5	1900
2023/1/6	2692
2023/1/7	2450
2023/1/8	2057
2023/1/9	1288
2023/1/10	1008
2023/1/11	1613
2023/1/12	2199
2023/1/13	1557
2023/1/14	1237
2023/1/15	1239
2023/1/16	870
2023/1/17	951
2023/1/18	1525
2023/1/19	1064
2023/1/20	910
2023/1/21	763
2023/1/22	779
2023/1/23	477
2023/1/24	493
2023/1/25	894
2023/1/26	554
2023/1/27	436
2023/1/28	515
2023/1/29	462
2023/1/30	292
2023/1/31	355
2023/2/1	615
2023/2/2	423
2023/2/3	382
2023/2/4	398
2023/2/5	315
2023/2/6	231
2023/2/7	316
2023/2/8	569
2023/2/9	350
2023/2/10	295
2023/2/11	307
2023/2/12	313
2023/2/13	133
2023/2/14	275
2023/2/15	413
2023/2/16	262
2023/2/17	218
2023/2/18	194
2023/2/19	167
2023/2/20	110
2023/2/21	166
2023/2/22	233
2023/2/23	160
2023/2/24	103
2023/2/25	127
2023/2/26	156
2023/2/27	82
2023/2/28	94
2023/3/1	130
2023/3/2	109
2023/3/3	89
2023/3/4	95
2023/3/5	77
2023/3/6	66
2023/3/7	48
2023/3/8	124
2023/3/9	80
2023/3/10	77
2023/3/11	51
2023/3/12	76
2023/3/13	44
2023/3/14	65
2023/3/15	99
2023/3/16	77
2023/3/17	74
2023/3/18	57
2023/3/19	61
2023/3/20	30
2023/3/21	64
2023/3/22	77
2023/3/23	62
2023/3/24	105
2023/3/25	77
2023/3/26	73
2023/3/27	37
2023/3/28	89
2023/3/29	101
2023/3/30	64
2023/3/31	72
2023/4/1	86
2023/4/2	88
2023/4/3	35
2023/4/4	59
2023/4/5	133
2023/4/6	76
2023/4/7	65
2023/4/8	64
2023/4/9	81
2023/4/10	52
2023/4/11	54
2023/4/12	100
2023/4/13	64
2023/4/14	61
2023/4/15	55
2023/4/16	63
2023/4/17	26
2023/4/18	50
2023/4/19	81
2023/4/20	80
2023/4/21	49
2023/4/22	57
2023/4/23	52
2023/4/24	26
2023/4/25	53
2023/4/26	71
2023/4/27	49
2023/4/28	51
2023/4/29	70
2023/4/30	69
2023/5/1	41
2023/5/2	64
2023/5/3	88
2023/5/4	79
2023/5/5	27
2023/5/6	44
2023/5/7	52
2023/5/8	65
