# Supplementary material for: Spectral study of COVID-19 pandemic in Japan: The dependence of spectral gradient on the population size of the community
Source: PLoS One. 2025 Jan 13;20(1):e0314233. doi: 10.1371/journal.pone.0314233 (PMC11730377; doi:10.1371/journal.pone.0314233)
Supplement: S1 Dataset — (ZIP) [file pone.0314233.s001.zip › S1 Dataset/Short_1_31_COVID19_Tottori_230518.txt]

462	2
2022/2/1	122
2022/2/2	134
2022/2/3	88
2022/2/4	94
2022/2/5	93
2022/2/6	66
2022/2/7	71
2022/2/8	66
2022/2/9	75
2022/2/10	53
2022/2/11	82
2022/2/12	53
2022/2/13	55
2022/2/14	73
2022/2/15	68
2022/2/16	73
2022/2/17	75
2022/2/18	60
2022/2/19	95
2022/2/20	99
2022/2/21	86
2022/2/22	166
2022/2/23	185
2022/2/24	113
2022/2/25	120
2022/2/26	104
2022/2/27	114
2022/2/28	128
2022/3/1	100
2022/3/2	91
2022/3/3	103
2022/3/4	123
2022/3/5	88
2022/3/6	83
2022/3/7	60
2022/3/8	61
2022/3/9	70
2022/3/10	84
2022/3/11	35
2022/3/12	71
2022/3/13	65
2022/3/14	64
2022/3/15	62
2022/3/16	102
2022/3/17	87
2022/3/18	55
2022/3/19	56
2022/3/20	52
2022/3/21	64
2022/3/22	46
2022/3/23	74
2022/3/24	100
2022/3/25	94
2022/3/26	85
2022/3/27	72
2022/3/28	33
2022/3/29	65
2022/3/30	81
2022/3/31	66
2022/4/1	45
2022/4/2	74
2022/4/3	58
2022/4/4	62
2022/4/5	61
2022/4/6	81
2022/4/7	67
2022/4/8	70
2022/4/9	83
2022/4/10	44
2022/4/11	67
2022/4/12	85
2022/4/13	122
2022/4/14	120
2022/4/15	121
2022/4/16	113
2022/4/17	95
2022/4/18	61
2022/4/19	99
2022/4/20	117
2022/4/21	135
2022/4/22	102
2022/4/23	108
2022/4/24	99
2022/4/25	113
2022/4/26	137
2022/4/27	83
2022/4/28	96
2022/4/29	80
2022/4/30	44
2022/5/1	69
2022/5/2	54
2022/5/3	85
2022/5/4	38
2022/5/5	46
2022/5/6	48
2022/5/7	142
2022/5/8	98
2022/5/9	82
2022/5/10	116
2022/5/11	96
2022/5/12	89
2022/5/13	107
2022/5/14	103
2022/5/15	101
2022/5/16	78
2022/5/17	134
2022/5/18	103
2022/5/19	113
2022/5/20	99
2022/5/21	81
2022/5/22	62
2022/5/23	65
2022/5/24	89
2022/5/25	69
2022/5/26	85
2022/5/27	91
2022/5/28	65
2022/5/29	77
2022/5/30	51
2022/5/31	66
2022/6/1	54
2022/6/2	40
2022/6/3	33
2022/6/4	41
2022/6/5	37
2022/6/6	20
2022/6/7	42
2022/6/8	46
2022/6/9	31
2022/6/10	40
2022/6/11	23
2022/6/12	18
2022/6/13	22
2022/6/14	25
2022/6/15	17
2022/6/16	20
2022/6/17	28
2022/6/18	15
2022/6/19	37
2022/6/20	29
2022/6/21	33
2022/6/22	54
2022/6/23	51
2022/6/24	44
2022/6/25	50
2022/6/26	36
2022/6/27	53
2022/6/28	71
2022/6/29	85
2022/6/30	32
2022/7/1	95
2022/7/2	130
2022/7/3	107
2022/7/4	138
2022/7/5	204
2022/7/6	215
2022/7/7	219
2022/7/8	243
2022/7/9	289
2022/7/10	297
2022/7/11	223
2022/7/12	429
2022/7/13	376
2022/7/14	407
2022/7/15	401
2022/7/16	370
2022/7/17	414
2022/7/18	284
2022/7/19	387
2022/7/20	564
2022/7/21	573
2022/7/22	472
2022/7/23	522
2022/7/24	516
2022/7/25	383
2022/7/26	587
2022/7/27	696
2022/7/28	632
2022/7/29	572
2022/7/30	694
2022/7/31	643
2022/8/1	429
2022/8/2	673
2022/8/3	851
2022/8/4	814
2022/8/5	781
2022/8/6	785
2022/8/7	798
2022/8/8	667
2022/8/9	882
2022/8/10	1008
2022/8/11	878
2022/8/12	628
2022/8/13	816
2022/8/14	729
2022/8/15	733
2022/8/16	821
2022/8/17	1088
2022/8/18	1028
2022/8/19	1121
2022/8/20	1201
2022/8/21	1001
2022/8/22	807
2022/8/23	1087
2022/8/24	1082
2022/8/25	954
2022/8/26	845
2022/8/27	678
2022/8/28	630
2022/8/29	451
2022/8/30	677
2022/8/31	647
2022/9/1	551
2022/9/2	474
2022/9/3	423
2022/9/4	312
2022/9/5	245
2022/9/6	568
2022/9/7	463
2022/9/8	384
2022/9/9	382
2022/9/10	303
2022/9/11	270
2022/9/12	196
2022/9/13	380
2022/9/14	273
2022/9/15	304
2022/9/16	262
2022/9/17	235
2022/9/18	207
2022/9/19	144
2022/9/20	161
2022/9/21	364
2022/9/22	251
2022/9/23	257
2022/9/24	131
2022/9/25	245
2022/9/26	203
2022/9/27	203
2022/9/28	276
2022/9/29	213
2022/9/30	173
2022/10/1	146
2022/10/2	223
2022/10/3	58
2022/10/4	249
2022/10/5	224
2022/10/6	167
2022/10/7	178
2022/10/8	139
2022/10/9	160
2022/10/10	64
2022/10/11	95
2022/10/12	264
2022/10/13	236
2022/10/14	178
2022/10/15	164
2022/10/16	199
2022/10/17	67
2022/10/18	223
2022/10/19	260
2022/10/20	164
2022/10/21	231
2022/10/22	201
2022/10/23	177
2022/10/24	98
2022/10/25	266
2022/10/26	255
2022/10/27	226
2022/10/28	260
2022/10/29	251
2022/10/30	293
2022/10/31	155
2022/11/1	303
2022/11/2	405
2022/11/3	387
2022/11/4	177
2022/11/5	388
2022/11/6	352
2022/11/7	196
2022/11/8	431
2022/11/9	413
2022/11/10	405
2022/11/11	368
2022/11/12	346
2022/11/13	334
2022/11/14	129
2022/11/15	521
2022/11/16	516
2022/11/17	405
2022/11/18	441
2022/11/19	460
2022/11/20	460
2022/11/21	213
2022/11/22	558
2022/11/23	713
2022/11/24	351
2022/11/25	635
2022/11/26	616
2022/11/27	570
2022/11/28	255
2022/11/29	633
2022/11/30	888
2022/12/1	736
2022/12/2	617
2022/12/3	544
2022/12/4	621
2022/12/5	298
2022/12/6	833
2022/12/7	1010
2022/12/8	842
2022/12/9	895
2022/12/10	826
2022/12/11	976
2022/12/12	517
2022/12/13	1089
2022/12/14	1365
2022/12/15	1149
2022/12/16	1011
2022/12/17	1086
2022/12/18	945
2022/12/19	559
2022/12/20	1137
2022/12/21	1582
2022/12/22	1203
2022/12/23	1283
2022/12/24	1307
2022/12/25	1001
2022/12/26	502
2022/12/27	1336
2022/12/28	1439
2022/12/29	1353
2022/12/30	1101
2022/12/31	656
2023/1/1	770
2023/1/2	532
2023/1/3	749
2023/1/4	849
2023/1/5	1305
2023/1/6	1795
2023/1/7	1681
2023/1/8	1263
2023/1/9	655
2023/1/10	783
2023/1/11	1398
2023/1/12	1235
2023/1/13	988
2023/1/14	910
2023/1/15	830
2023/1/16	413
2023/1/17	888
2023/1/18	833
2023/1/19	582
2023/1/20	584
2023/1/21	563
2023/1/22	478
2023/1/23	227
2023/1/24	621
2023/1/25	567
2023/1/26	393
2023/1/27	311
2023/1/28	373
2023/1/29	340
2023/1/30	117
2023/1/31	271
2023/2/1	375
2023/2/2	255
2023/2/3	235
2023/2/4	235
2023/2/5	235
2023/2/6	133
2023/2/7	254
2023/2/8	344
2023/2/9	222
2023/2/10	156
2023/2/11	220
2023/2/12	112
2023/2/13	108
2023/2/14	208
2023/2/15	224
2023/2/16	205
2023/2/17	147
2023/2/18	159
2023/2/19	146
2023/2/20	80
2023/2/21	147
2023/2/22	158
2023/2/23	120
2023/2/24	60
2023/2/25	99
2023/2/26	106
2023/2/27	59
2023/2/28	98
2023/3/1	164
2023/3/2	90
2023/3/3	112
2023/3/4	129
2023/3/5	101
2023/3/6	51
2023/3/7	131
2023/3/8	145
2023/3/9	86
2023/3/10	77
2023/3/11	76
2023/3/12	65
2023/3/13	30
2023/3/14	96
2023/3/15	95
2023/3/16	74
2023/3/17	59
2023/3/18	57
2023/3/19	56
2023/3/20	24
2023/3/21	107
2023/3/22	33
2023/3/23	90
2023/3/24	96
2023/3/25	68
2023/3/26	75
2023/3/27	23
2023/3/28	41
2023/3/29	80
2023/3/30	57
2023/3/31	65
2023/4/1	47
2023/4/2	47
2023/4/3	51
2023/4/4	60
2023/4/5	71
2023/4/6	56
2023/4/7	55
2023/4/8	56
2023/4/9	53
2023/4/10	18
2023/4/11	42
2023/4/12	83
2023/4/13	63
2023/4/14	56
2023/4/15	59
2023/4/16	40
2023/4/17	23
2023/4/18	56
2023/4/19	66
2023/4/20	35
2023/4/21	38
2023/4/22	42
2023/4/23	28
2023/4/24	18
2023/4/25	39
2023/4/26	53
2023/4/27	43
2023/4/28	79
2023/4/29	69
2023/4/30	29
2023/5/1	55
2023/5/2	98
2023/5/3	101
2023/5/4	38
2023/5/5	37
2023/5/6	38
2023/5/7	105
2023/5/8	47
