# Supplementary material for: Spectral study of COVID-19 pandemic in Japan: The dependence of spectral gradient on the population size of the community
Source: PLoS One. 2025 Jan 13;20(1):e0314233. doi: 10.1371/journal.pone.0314233 (PMC11730377; doi:10.1371/journal.pone.0314233)
Supplement: S1 Dataset — (ZIP) [file pone.0314233.s001.zip › S1 Dataset/Short_1_32_COVID19_Shimane_230518.txt]

462	2
2022/2/1	84
2022/2/2	88
2022/2/3	104
2022/2/4	75
2022/2/5	54
2022/2/6	58
2022/2/7	54
2022/2/8	87
2022/2/9	97
2022/2/10	102
2022/2/11	89
2022/2/12	58
2022/2/13	102
2022/2/14	66
2022/2/15	59
2022/2/16	69
2022/2/17	61
2022/2/18	52
2022/2/19	74
2022/2/20	81
2022/2/21	63
2022/2/22	113
2022/2/23	81
2022/2/24	68
2022/2/25	81
2022/2/26	71
2022/2/27	86
2022/2/28	99
2022/3/1	131
2022/3/2	96
2022/3/3	98
2022/3/4	105
2022/3/5	98
2022/3/6	107
2022/3/7	82
2022/3/8	123
2022/3/9	93
2022/3/10	95
2022/3/11	95
2022/3/12	105
2022/3/13	97
2022/3/14	77
2022/3/15	121
2022/3/16	107
2022/3/17	110
2022/3/18	93
2022/3/19	68
2022/3/20	60
2022/3/21	54
2022/3/22	52
2022/3/23	78
2022/3/24	78
2022/3/25	110
2022/3/26	112
2022/3/27	102
2022/3/28	98
2022/3/29	101
2022/3/30	121
2022/3/31	129
2022/4/1	162
2022/4/2	151
2022/4/3	119
2022/4/4	100
2022/4/5	175
2022/4/6	144
2022/4/7	133
2022/4/8	114
2022/4/9	152
2022/4/10	114
2022/4/11	90
2022/4/12	148
2022/4/13	163
2022/4/14	147
2022/4/15	157
2022/4/16	152
2022/4/17	120
2022/4/18	106
2022/4/19	157
2022/4/20	187
2022/4/21	167
2022/4/22	213
2022/4/23	200
2022/4/24	215
2022/4/25	100
2022/4/26	204
2022/4/27	170
2022/4/28	156
2022/4/29	125
2022/4/30	75
2022/5/1	109
2022/5/2	70
2022/5/3	156
2022/5/4	80
2022/5/5	88
2022/5/6	68
2022/5/7	134
2022/5/8	131
2022/5/9	120
2022/5/10	159
2022/5/11	159
2022/5/12	154
2022/5/13	154
2022/5/14	141
2022/5/15	102
2022/5/16	99
2022/5/17	128
2022/5/18	106
2022/5/19	120
2022/5/20	104
2022/5/21	97
2022/5/22	113
2022/5/23	48
2022/5/24	85
2022/5/25	97
2022/5/26	77
2022/5/27	75
2022/5/28	59
2022/5/29	54
2022/5/30	26
2022/5/31	67
2022/6/1	57
2022/6/2	68
2022/6/3	57
2022/6/4	44
2022/6/5	42
2022/6/6	25
2022/6/7	56
2022/6/8	47
2022/6/9	37
2022/6/10	21
2022/6/11	32
2022/6/12	12
2022/6/13	6
2022/6/14	30
2022/6/15	18
2022/6/16	26
2022/6/17	52
2022/6/18	62
2022/6/19	65
2022/6/20	57
2022/6/21	89
2022/6/22	96
2022/6/23	132
2022/6/24	120
2022/6/25	166
2022/6/26	149
2022/6/27	155
2022/6/28	304
2022/6/29	290
2022/6/30	355
2022/7/1	355
2022/7/2	424
2022/7/3	392
2022/7/4	315
2022/7/5	755
2022/7/6	690
2022/7/7	595
2022/7/8	674
2022/7/9	754
2022/7/10	617
2022/7/11	610
2022/7/12	1271
2022/7/13	1024
2022/7/14	1006
2022/7/15	950
2022/7/16	915
2022/7/17	694
2022/7/18	391
2022/7/19	549
2022/7/20	1609
2022/7/21	1038
2022/7/22	943
2022/7/23	851
2022/7/24	659
2022/7/25	373
2022/7/26	1033
2022/7/27	807
2022/7/28	740
2022/7/29	678
2022/7/30	782
2022/7/31	648
2022/8/1	413
2022/8/2	1201
2022/8/3	991
2022/8/4	878
2022/8/5	843
2022/8/6	897
2022/8/7	811
2022/8/8	413
2022/8/9	1263
2022/8/10	955
2022/8/11	889
2022/8/12	367
2022/8/13	1129
2022/8/14	528
2022/8/15	576
2022/8/16	790
2022/8/17	1621
2022/8/18	1232
2022/8/19	1140
2022/8/20	1175
2022/8/21	935
2022/8/22	393
2022/8/23	1488
2022/8/24	1037
2022/8/25	911
2022/8/26	813
2022/8/27	826
2022/8/28	590
2022/8/29	363
2022/8/30	1182
2022/8/31	921
2022/9/1	705
2022/9/2	634
2022/9/3	640
2022/9/4	541
2022/9/5	258
2022/9/6	933
2022/9/7	746
2022/9/8	608
2022/9/9	622
2022/9/10	517
2022/9/11	364
2022/9/12	217
2022/9/13	681
2022/9/14	402
2022/9/15	350
2022/9/16	316
2022/9/17	338
2022/9/18	260
2022/9/19	171
2022/9/20	140
2022/9/21	604
2022/9/22	299
2022/9/23	284
2022/9/24	108
2022/9/25	338
2022/9/26	165
2022/9/27	304
2022/9/28	265
2022/9/29	225
2022/9/30	195
2022/10/1	238
2022/10/2	172
2022/10/3	81
2022/10/4	319
2022/10/5	253
2022/10/6	202
2022/10/7	209
2022/10/8	204
2022/10/9	159
2022/10/10	67
2022/10/11	86
2022/10/12	364
2022/10/13	319
2022/10/14	225
2022/10/15	275
2022/10/16	196
2022/10/17	109
2022/10/18	333
2022/10/19	309
2022/10/20	226
2022/10/21	209
2022/10/22	215
2022/10/23	214
2022/10/24	116
2022/10/25	379
2022/10/26	296
2022/10/27	252
2022/10/28	265
2022/10/29	297
2022/10/30	246
2022/10/31	167
2022/11/1	525
2022/11/2	453
2022/11/3	388
2022/11/4	175
2022/11/5	575
2022/11/6	427
2022/11/7	211
2022/11/8	666
2022/11/9	602
2022/11/10	564
2022/11/11	451
2022/11/12	583
2022/11/13	418
2022/11/14	307
2022/11/15	854
2022/11/16	720
2022/11/17	512
2022/11/18	487
2022/11/19	620
2022/11/20	432
2022/11/21	233
2022/11/22	820
2022/11/23	876
2022/11/24	300
2022/11/25	856
2022/11/26	764
2022/11/27	599
2022/11/28	242
2022/11/29	941
2022/11/30	870
2022/12/1	644
2022/12/2	575
2022/12/3	595
2022/12/4	519
2022/12/5	240
2022/12/6	1110
2022/12/7	870
2022/12/8	798
2022/12/9	777
2022/12/10	992
2022/12/11	627
2022/12/12	415
2022/12/13	1574
2022/12/14	1357
2022/12/15	1084
2022/12/16	1027
2022/12/17	1211
2022/12/18	1038
2022/12/19	577
2022/12/20	1777
2022/12/21	1655
2022/12/22	1368
2022/12/23	1272
2022/12/24	1328
2022/12/25	1001
2022/12/26	406
2022/12/27	1866
2022/12/28	1579
2022/12/29	1233
2022/12/30	849
2022/12/31	822
2023/1/1	680
2023/1/2	596
2023/1/3	693
2023/1/4	764
2023/1/5	1970
2023/1/6	1604
2023/1/7	1565
2023/1/8	1088
2023/1/9	500
2023/1/10	425
2023/1/11	1735
2023/1/12	1086
2023/1/13	847
2023/1/14	963
2023/1/15	615
2023/1/16	300
2023/1/17	970
2023/1/18	679
2023/1/19	565
2023/1/20	501
2023/1/21	526
2023/1/22	382
2023/1/23	177
2023/1/24	775
2023/1/25	595
2023/1/26	349
2023/1/27	452
2023/1/28	384
2023/1/29	265
2023/1/30	129
2023/1/31	508
2023/2/1	380
2023/2/2	332
2023/2/3	316
2023/2/4	289
2023/2/5	203
2023/2/6	109
2023/2/7	391
2023/2/8	286
2023/2/9	289
2023/2/10	261
2023/2/11	242
2023/2/12	116
2023/2/13	84
2023/2/14	393
2023/2/15	281
2023/2/16	199
2023/2/17	192
2023/2/18	187
2023/2/19	117
2023/2/20	62
2023/2/21	256
2023/2/22	190
2023/2/23	154
2023/2/24	53
2023/2/25	190
2023/2/26	155
2023/2/27	54
2023/2/28	205
2023/3/1	146
2023/3/2	125
2023/3/3	111
2023/3/4	115
2023/3/5	103
2023/3/6	37
2023/3/7	214
2023/3/8	107
2023/3/9	128
2023/3/10	94
2023/3/11	81
2023/3/12	53
2023/3/13	24
2023/3/14	131
2023/3/15	98
2023/3/16	68
2023/3/17	68
2023/3/18	80
2023/3/19	53
2023/3/20	20
2023/3/21	127
2023/3/22	65
2023/3/23	134
2023/3/24	113
2023/3/25	78
2023/3/26	32
2023/3/27	35
2023/3/28	74
2023/3/29	66
2023/3/30	66
2023/3/31	32
2023/4/1	63
2023/4/2	23
2023/4/3	17
2023/4/4	83
2023/4/5	42
2023/4/6	54
2023/4/7	57
2023/4/8	47
2023/4/9	24
2023/4/10	21
2023/4/11	49
2023/4/12	56
2023/4/13	61
2023/4/14	23
2023/4/15	48
2023/4/16	20
2023/4/17	12
2023/4/18	45
2023/4/19	38
2023/4/20	25
2023/4/21	35
2023/4/22	34
2023/4/23	20
2023/4/24	9
2023/4/25	38
2023/4/26	50
2023/4/27	28
2023/4/28	32
2023/4/29	32
2023/4/30	14
2023/5/1	11
2023/5/2	71
2023/5/3	70
2023/5/4	33
2023/5/5	12
2023/5/6	28
2023/5/7	66
2023/5/8	28
