# Supplementary material for: Spectral study of COVID-19 pandemic in Japan: The dependence of spectral gradient on the population size of the community
Source: PLoS One. 2025 Jan 13;20(1):e0314233. doi: 10.1371/journal.pone.0314233 (PMC11730377; doi:10.1371/journal.pone.0314233)
Supplement: S1 Dataset — (ZIP) [file pone.0314233.s001.zip › S1 Dataset/Short_1_33_COVID19_Okayama_230518.txt]

462	2
2022/2/1	1277
2022/2/2	1152
2022/2/3	1101
2022/2/4	1010
2022/2/5	1363
2022/2/6	923
2022/2/7	485
2022/2/8	871
2022/2/9	1155
2022/2/10	950
2022/2/11	904
2022/2/12	493
2022/2/13	631
2022/2/14	576
2022/2/15	765
2022/2/16	1002
2022/2/17	765
2022/2/18	653
2022/2/19	625
2022/2/20	551
2022/2/21	342
2022/2/22	634
2022/2/23	705
2022/2/24	487
2022/2/25	571
2022/2/26	713
2022/2/27	463
2022/2/28	399
2022/3/1	611
2022/3/2	802
2022/3/3	578
2022/3/4	501
2022/3/5	574
2022/3/6	438
2022/3/7	329
2022/3/8	453
2022/3/9	666
2022/3/10	526
2022/3/11	443
2022/3/12	518
2022/3/13	403
2022/3/14	251
2022/3/15	437
2022/3/16	579
2022/3/17	439
2022/3/18	382
2022/3/19	405
2022/3/20	304
2022/3/21	207
2022/3/22	171
2022/3/23	401
2022/3/24	476
2022/3/25	409
2022/3/26	376
2022/3/27	376
2022/3/28	233
2022/3/29	419
2022/3/30	628
2022/3/31	518
2022/4/1	453
2022/4/2	537
2022/4/3	422
2022/4/4	271
2022/4/5	503
2022/4/6	659
2022/4/7	595
2022/4/8	616
2022/4/9	666
2022/4/10	573
2022/4/11	352
2022/4/12	654
2022/4/13	910
2022/4/14	726
2022/4/15	669
2022/4/16	691
2022/4/17	502
2022/4/18	269
2022/4/19	535
2022/4/20	740
2022/4/21	642
2022/4/22	556
2022/4/23	630
2022/4/24	581
2022/4/25	278
2022/4/26	608
2022/4/27	774
2022/4/28	606
2022/4/29	521
2022/4/30	284
2022/5/1	351
2022/5/2	313
2022/5/3	507
2022/5/4	515
2022/5/5	298
2022/5/6	360
2022/5/7	854
2022/5/8	891
2022/5/9	408
2022/5/10	863
2022/5/11	971
2022/5/12	730
2022/5/13	714
2022/5/14	747
2022/5/15	624
2022/5/16	324
2022/5/17	694
2022/5/18	855
2022/5/19	689
2022/5/20	667
2022/5/21	624
2022/5/22	548
2022/5/23	296
2022/5/24	591
2022/5/25	663
2022/5/26	516
2022/5/27	438
2022/5/28	438
2022/5/29	339
2022/5/30	173
2022/5/31	392
2022/6/1	443
2022/6/2	348
2022/6/3	324
2022/6/4	295
2022/6/5	213
2022/6/6	122
2022/6/7	257
2022/6/8	308
2022/6/9	252
2022/6/10	209
2022/6/11	250
2022/6/12	174
2022/6/13	87
2022/6/14	214
2022/6/15	243
2022/6/16	185
2022/6/17	178
2022/6/18	200
2022/6/19	169
2022/6/20	108
2022/6/21	180
2022/6/22	234
2022/6/23	160
2022/6/24	132
2022/6/25	148
2022/6/26	139
2022/6/27	53
2022/6/28	161
2022/6/29	209
2022/6/30	177
2022/7/1	191
2022/7/2	208
2022/7/3	187
2022/7/4	181
2022/7/5	231
2022/7/6	354
2022/7/7	395
2022/7/8	389
2022/7/9	420
2022/7/10	425
2022/7/11	296
2022/7/12	495
2022/7/13	759
2022/7/14	786
2022/7/15	756
2022/7/16	873
2022/7/17	916
2022/7/18	732
2022/7/19	582
2022/7/20	1133
2022/7/21	1821
2022/7/22	1866
2022/7/23	1893
2022/7/24	1825
2022/7/25	1284
2022/7/26	1561
2022/7/27	2272
2022/7/28	2434
2022/7/29	2403
2022/7/30	2616
2022/7/31	2392
2022/8/1	1567
2022/8/2	2143
2022/8/3	2996
2022/8/4	3184
2022/8/5	3298
2022/8/6	2954
2022/8/7	2874
2022/8/8	2228
2022/8/9	2173
2022/8/10	3315
2022/8/11	3287
2022/8/12	3293
2022/8/13	2285
2022/8/14	2935
2022/8/15	2790
2022/8/16	1802
2022/8/17	3605
2022/8/18	4284
2022/8/19	4225
2022/8/20	4399
2022/8/21	4117
2022/8/22	2838
2022/8/23	2926
2022/8/24	3884
2022/8/25	3983
2022/8/26	3553
2022/8/27	3347
2022/8/28	3070
2022/8/29	2260
2022/8/30	2149
2022/8/31	2878
2022/9/1	3135
2022/9/2	2396
2022/9/3	2192
2022/9/4	2161
2022/9/5	1518
2022/9/6	1745
2022/9/7	2520
2022/9/8	2293
2022/9/9	1945
2022/9/10	1732
2022/9/11	1556
2022/9/12	1040
2022/9/13	1300
2022/9/14	1812
2022/9/15	1577
2022/9/16	1408
2022/9/17	1153
2022/9/18	1224
2022/9/19	909
2022/9/20	631
2022/9/21	898
2022/9/22	1457
2022/9/23	1113
2022/9/24	887
2022/9/25	746
2022/9/26	1079
2022/9/27	561
2022/9/28	800
2022/9/29	676
2022/9/30	603
2022/10/1	529
2022/10/2	491
2022/10/3	265
2022/10/4	642
2022/10/5	707
2022/10/6	632
2022/10/7	505
2022/10/8	523
2022/10/9	410
2022/10/10	306
2022/10/11	185
2022/10/12	880
2022/10/13	960
2022/10/14	718
2022/10/15	723
2022/10/16	581
2022/10/17	327
2022/10/18	751
2022/10/19	845
2022/10/20	611
2022/10/21	599
2022/10/22	540
2022/10/23	591
2022/10/24	331
2022/10/25	747
2022/10/26	843
2022/10/27	679
2022/10/28	615
2022/10/29	582
2022/10/30	596
2022/10/31	300
2022/11/1	818
2022/11/2	927
2022/11/3	958
2022/11/4	552
2022/11/5	947
2022/11/6	1024
2022/11/7	543
2022/11/8	1135
2022/11/9	1266
2022/11/10	1206
2022/11/11	1170
2022/11/12	1191
2022/11/13	1056
2022/11/14	526
2022/11/15	1423
2022/11/16	1684
2022/11/17	1357
2022/11/18	1341
2022/11/19	1365
2022/11/20	1240
2022/11/21	672
2022/11/22	1859
2022/11/23	2156
2022/11/24	1100
2022/11/25	1726
2022/11/26	1973
2022/11/27	1622
2022/11/28	870
2022/11/29	1864
2022/11/30	2060
2022/12/1	1780
2022/12/2	1628
2022/12/3	1589
2022/12/4	1342
2022/12/5	811
2022/12/6	2124
2022/12/7	2529
2022/12/8	2143
2022/12/9	2054
2022/12/10	2073
2022/12/11	2041
2022/12/12	1036
2022/12/13	2665
2022/12/14	3101
2022/12/15	3087
2022/12/16	2419
2022/12/17	2642
2022/12/18	2338
2022/12/19	1420
2022/12/20	3061
2022/12/21	3551
2022/12/22	3447
2022/12/23	3343
2022/12/24	3238
2022/12/25	2719
2022/12/26	1733
2022/12/27	3398
2022/12/28	3746
2022/12/29	3836
2022/12/30	3084
2022/12/31	2037
2023/1/1	1767
2023/1/2	1356
2023/1/3	1429
2023/1/4	1848
2023/1/5	4598
2023/1/6	5323
2023/1/7	5332
2023/1/8	4015
2023/1/9	2058
2023/1/10	1536
2023/1/11	3848
2023/1/12	3974
2023/1/13	3089
2023/1/14	2530
2023/1/15	2275
2023/1/16	1279
2023/1/17	2470
2023/1/18	2541
2023/1/19	2045
2023/1/20	1849
2023/1/21	1525
2023/1/22	1284
2023/1/23	789
2023/1/24	1433
2023/1/25	1719
2023/1/26	1133
2023/1/27	1141
2023/1/28	990
2023/1/29	904
2023/1/30	493
2023/1/31	1004
2023/2/1	1075
2023/2/2	979
2023/2/3	853
2023/2/4	778
2023/2/5	699
2023/2/6	393
2023/2/7	834
2023/2/8	803
2023/2/9	633
2023/2/10	511
2023/2/11	587
2023/2/12	335
2023/2/13	191
2023/2/14	590
2023/2/15	573
2023/2/16	382
2023/2/17	414
2023/2/18	343
2023/2/19	295
2023/2/20	164
2023/2/21	353
2023/2/22	318
2023/2/23	292
2023/2/24	124
2023/2/25	211
2023/2/26	239
2023/2/27	118
2023/2/28	223
2023/3/1	213
2023/3/2	155
2023/3/3	153
2023/3/4	144
2023/3/5	120
2023/3/6	76
2023/3/7	141
2023/3/8	197
2023/3/9	173
2023/3/10	148
2023/3/11	121
2023/3/12	103
2023/3/13	48
2023/3/14	117
2023/3/15	118
2023/3/16	94
2023/3/17	91
2023/3/18	112
2023/3/19	82
2023/3/20	38
2023/3/21	125
2023/3/22	51
2023/3/23	99
2023/3/24	110
2023/3/25	132
2023/3/26	89
2023/3/27	42
2023/3/28	90
2023/3/29	97
2023/3/30	89
2023/3/31	88
2023/4/1	63
2023/4/2	72
2023/4/3	42
2023/4/4	102
2023/4/5	118
2023/4/6	99
2023/4/7	94
2023/4/8	78
2023/4/9	71
2023/4/10	39
2023/4/11	66
2023/4/12	78
2023/4/13	84
2023/4/14	82
2023/4/15	87
2023/4/16	79
2023/4/17	37
2023/4/18	115
2023/4/19	132
2023/4/20	93
2023/4/21	106
2023/4/22	87
2023/4/23	87
2023/4/24	37
2023/4/25	80
2023/4/26	132
2023/4/27	104
2023/4/28	94
2023/4/29	108
2023/4/30	62
2023/5/1	28
2023/5/2	124
2023/5/3	147
2023/5/4	69
2023/5/5	48
2023/5/6	56
2023/5/7	152
2023/5/8	130
