# Supplementary material for: Spectral study of COVID-19 pandemic in Japan: The dependence of spectral gradient on the population size of the community
Source: PLoS One. 2025 Jan 13;20(1):e0314233. doi: 10.1371/journal.pone.0314233 (PMC11730377; doi:10.1371/journal.pone.0314233)
Supplement: S1 Dataset — (ZIP) [file pone.0314233.s001.zip › S1 Dataset/Short_1_34_COVID19_Hiroshima_230518.txt]

462	2
2022/2/1	1240
2022/2/2	1358
2022/2/3	1291
2022/2/4	1087
2022/2/5	1235
2022/2/6	902
2022/2/7	672
2022/2/8	1078
2022/2/9	1182
2022/2/10	915
2022/2/11	1116
2022/2/12	590
2022/2/13	766
2022/2/14	715
2022/2/15	926
2022/2/16	966
2022/2/17	901
2022/2/18	724
2022/2/19	817
2022/2/20	644
2022/2/21	545
2022/2/22	731
2022/2/23	925
2022/2/24	583
2022/2/25	672
2022/2/26	992
2022/2/27	617
2022/2/28	497
2022/3/1	720
2022/3/2	799
2022/3/3	640
2022/3/4	645
2022/3/5	695
2022/3/6	680
2022/3/7	408
2022/3/8	631
2022/3/9	945
2022/3/10	789
2022/3/11	648
2022/3/12	769
2022/3/13	642
2022/3/14	447
2022/3/15	715
2022/3/16	1005
2022/3/17	927
2022/3/18	730
2022/3/19	758
2022/3/20	590
2022/3/21	387
2022/3/22	427
2022/3/23	821
2022/3/24	1045
2022/3/25	886
2022/3/26	961
2022/3/27	700
2022/3/28	499
2022/3/29	1129
2022/3/30	1183
2022/3/31	1173
2022/4/1	1023
2022/4/2	1097
2022/4/3	1009
2022/4/4	560
2022/4/5	1109
2022/4/6	1325
2022/4/7	1109
2022/4/8	1138
2022/4/9	1260
2022/4/10	1004
2022/4/11	692
2022/4/12	1101
2022/4/13	1449
2022/4/14	1324
2022/4/15	1024
2022/4/16	1092
2022/4/17	828
2022/4/18	587
2022/4/19	945
2022/4/20	1198
2022/4/21	1055
2022/4/22	1057
2022/4/23	1065
2022/4/24	805
2022/4/25	518
2022/4/26	933
2022/4/27	1310
2022/4/28	1046
2022/4/29	934
2022/4/30	557
2022/5/1	725
2022/5/2	573
2022/5/3	942
2022/5/4	694
2022/5/5	591
2022/5/6	588
2022/5/7	1372
2022/5/8	1434
2022/5/9	758
2022/5/10	1436
2022/5/11	1752
2022/5/12	1244
2022/5/13	1260
2022/5/14	1348
2022/5/15	1110
2022/5/16	637
2022/5/17	1282
2022/5/18	1485
2022/5/19	1356
2022/5/20	1341
2022/5/21	1152
2022/5/22	1003
2022/5/23	517
2022/5/24	1025
2022/5/25	1337
2022/5/26	900
2022/5/27	843
2022/5/28	788
2022/5/29	543
2022/5/30	286
2022/5/31	627
2022/6/1	671
2022/6/2	547
2022/6/3	551
2022/6/4	506
2022/6/5	436
2022/6/6	238
2022/6/7	464
2022/6/8	610
2022/6/9	521
2022/6/10	431
2022/6/11	473
2022/6/12	335
2022/6/13	198
2022/6/14	389
2022/6/15	446
2022/6/16	384
2022/6/17	365
2022/6/18	365
2022/6/19	324
2022/6/20	163
2022/6/21	374
2022/6/22	390
2022/6/23	324
2022/6/24	299
2022/6/25	345
2022/6/26	284
2022/6/27	197
2022/6/28	372
2022/6/29	551
2022/6/30	408
2022/7/1	385
2022/7/2	427
2022/7/3	425
2022/7/4	329
2022/7/5	359
2022/7/6	663
2022/7/7	640
2022/7/8	586
2022/7/9	661
2022/7/10	664
2022/7/11	455
2022/7/12	808
2022/7/13	1252
2022/7/14	1271
2022/7/15	1296
2022/7/16	1342
2022/7/17	1318
2022/7/18	1012
2022/7/19	816
2022/7/20	1406
2022/7/21	2344
2022/7/22	2548
2022/7/23	2353
2022/7/24	2205
2022/7/25	2046
2022/7/26	2211
2022/7/27	2946
2022/7/28	2875
2022/7/29	2843
2022/7/30	3270
2022/7/31	2560
2022/8/1	3204
2022/8/2	2750
2022/8/3	3549
2022/8/4	4355
2022/8/5	3973
2022/8/6	4456
2022/8/7	6029
2022/8/8	3343
2022/8/9	3139
2022/8/10	5372
2022/8/11	6284
2022/8/12	5030
2022/8/13	3252
2022/8/14	5604
2022/8/15	3919
2022/8/16	2876
2022/8/17	4255
2022/8/18	6761
2022/8/19	8775
2022/8/20	6886
2022/8/21	7293
2022/8/22	5127
2022/8/23	3671
2022/8/24	7408
2022/8/25	6763
2022/8/26	5803
2022/8/27	4498
2022/8/28	5538
2022/8/29	3527
2022/8/30	2891
2022/8/31	5080
2022/9/1	4774
2022/9/2	4034
2022/9/3	3228
2022/9/4	3270
2022/9/5	2379
2022/9/6	2085
2022/9/7	3615
2022/9/8	3376
2022/9/9	2662
2022/9/10	2405
2022/9/11	2604
2022/9/12	1811
2022/9/13	1599
2022/9/14	3095
2022/9/15	2905
2022/9/16	2366
2022/9/17	1877
2022/9/18	1898
2022/9/19	1434
2022/9/20	897
2022/9/21	906
2022/9/22	2371
2022/9/23	1954
2022/9/24	1339
2022/9/25	924
2022/9/26	1868
2022/9/27	4
2022/9/28	1100
2022/9/29	1200
2022/9/30	1550
2022/10/1	853
2022/10/2	1056
2022/10/3	850
2022/10/4	476
2022/10/5	1437
2022/10/6	1222
2022/10/7	1031
2022/10/8	868
2022/10/9	827
2022/10/10	693
2022/10/11	460
2022/10/12	413
2022/10/13	1296
2022/10/14	1239
2022/10/15	923
2022/10/16	1204
2022/10/17	946
2022/10/18	459
2022/10/19	1430
2022/10/20	1252
2022/10/21	1081
2022/10/22	915
2022/10/23	996
2022/10/24	940
2022/10/25	588
2022/10/26	1546
2022/10/27	1388
2022/10/28	1244
2022/10/29	1264
2022/10/30	1414
2022/10/31	1221
2022/11/1	729
2022/11/2	2076
2022/11/3	1945
2022/11/4	2083
2022/11/5	1002
2022/11/6	2529
2022/11/7	2034
2022/11/8	1054
2022/11/9	2916
2022/11/10	2527
2022/11/11	2338
2022/11/12	2158
2022/11/13	2628
2022/11/14	2102
2022/11/15	1121
2022/11/16	3461
2022/11/17	2967
2022/11/18	2721
2022/11/19	2454
2022/11/20	2843
2022/11/21	2351
2022/11/22	1376
2022/11/23	3930
2022/11/24	3664
2022/11/25	1448
2022/11/26	3453
2022/11/27	3496
2022/11/28	2628
2022/11/29	1326
2022/11/30	3863
2022/12/1	3539
2022/12/2	3110
2022/12/3	2776
2022/12/4	3044
2022/12/5	2287
2022/12/6	1510
2022/12/7	4571
2022/12/8	3962
2022/12/9	3876
2022/12/10	3549
2022/12/11	4177
2022/12/12	3358
2022/12/13	1981
2022/12/14	5518
2022/12/15	5173
2022/12/16	4662
2022/12/17	4315
2022/12/18	4704
2022/12/19	3983
2022/12/20	1950
2022/12/21	6344
2022/12/22	5840
2022/12/23	5335
2022/12/24	5114
2022/12/25	5234
2022/12/26	4382
2022/12/27	2171
2022/12/28	7560
2022/12/29	6649
2022/12/30	6117
2022/12/31	4663
2023/1/1	3527
2023/1/2	3008
2023/1/3	2917
2023/1/4	3698
2023/1/5	3962
2023/1/6	8044
2023/1/7	8091
2023/1/8	8076
2023/1/9	6131
2023/1/10	3517
2023/1/11	2717
2023/1/12	7186
2023/1/13	5199
2023/1/14	4154
2023/1/15	4434
2023/1/16	3331
2023/1/17	1596
2023/1/18	4461
2023/1/19	3335
2023/1/20	2894
2023/1/21	2467
2023/1/22	2520
2023/1/23	1909
2023/1/24	990
2023/1/25	2799
2023/1/26	2193
2023/1/27	1706
2023/1/28	1608
2023/1/29	1701
2023/1/30	1265
2023/1/31	664
2023/2/1	1988
2023/2/2	1485
2023/2/3	1212
2023/2/4	1115
2023/2/5	1108
2023/2/6	794
2023/2/7	432
2023/2/8	1303
2023/2/9	1010
2023/2/10	868
2023/2/11	765
2023/2/12	855
2023/2/13	332
2023/2/14	281
2023/2/15	1060
2023/2/16	725
2023/2/17	640
2023/2/18	499
2023/2/19	507
2023/2/20	428
2023/2/21	194
2023/2/22	667
2023/2/23	480
2023/2/24	423
2023/2/25	186
2023/2/26	554
2023/2/27	344
2023/2/28	151
2023/3/1	519
2023/3/2	367
2023/3/3	374
2023/3/4	333
2023/3/5	294
2023/3/6	228
2023/3/7	97
2023/3/8	392
2023/3/9	307
2023/3/10	290
2023/3/11	280
2023/3/12	261
2023/3/13	229
2023/3/14	97
2023/3/15	406
2023/3/16	259
2023/3/17	210
2023/3/18	214
2023/3/19	272
2023/3/20	244
2023/3/21	91
2023/3/22	392
2023/3/23	109
2023/3/24	432
2023/3/25	327
2023/3/26	336
2023/3/27	227
2023/3/28	113
2023/3/29	391
2023/3/30	309
2023/3/31	280
2023/4/1	246
2023/4/2	242
2023/4/3	215
2023/4/4	97
2023/4/5	391
2023/4/6	274
2023/4/7	289
2023/4/8	256
2023/4/9	340
2023/4/10	225
2023/4/11	103
2023/4/12	394
2023/4/13	260
2023/4/14	293
2023/4/15	221
2023/4/16	272
2023/4/17	202
2023/4/18	78
2023/4/19	399
2023/4/20	321
2023/4/21	294
2023/4/22	298
2023/4/23	356
2023/4/24	225
2023/4/25	104
2023/4/26	463
2023/4/27	323
2023/4/28	304
2023/4/29	269
2023/4/30	368
2023/5/1	116
2023/5/2	130
2023/5/3	502
2023/5/4	424
2023/5/5	167
2023/5/6	180
2023/5/7	217
2023/5/8	434
