# Supplementary material for: Spectral study of COVID-19 pandemic in Japan: The dependence of spectral gradient on the population size of the community
Source: PLoS One. 2025 Jan 13;20(1):e0314233. doi: 10.1371/journal.pone.0314233 (PMC11730377; doi:10.1371/journal.pone.0314233)
Supplement: S1 Dataset — (ZIP) [file pone.0314233.s001.zip › S1 Dataset/Short_1_35_COVID19_Yamaguchi_230518.txt]

462	2
2022/2/1	338
2022/2/2	258
2022/2/3	404
2022/2/4	252
2022/2/5	261
2022/2/6	251
2022/2/7	160
2022/2/8	350
2022/2/9	315
2022/2/10	314
2022/2/11	308
2022/2/12	191
2022/2/13	259
2022/2/14	177
2022/2/15	371
2022/2/16	345
2022/2/17	284
2022/2/18	261
2022/2/19	279
2022/2/20	244
2022/2/21	184
2022/2/22	303
2022/2/23	307
2022/2/24	196
2022/2/25	277
2022/2/26	306
2022/2/27	231
2022/2/28	158
2022/3/1	307
2022/3/2	318
2022/3/3	308
2022/3/4	283
2022/3/5	304
2022/3/6	281
2022/3/7	164
2022/3/8	449
2022/3/9	340
2022/3/10	361
2022/3/11	273
2022/3/12	315
2022/3/13	207
2022/3/14	171
2022/3/15	307
2022/3/16	324
2022/3/17	297
2022/3/18	249
2022/3/19	254
2022/3/20	192
2022/3/21	172
2022/3/22	140
2022/3/23	279
2022/3/24	264
2022/3/25	247
2022/3/26	239
2022/3/27	207
2022/3/28	156
2022/3/29	356
2022/3/30	330
2022/3/31	343
2022/4/1	304
2022/4/2	329
2022/4/3	248
2022/4/4	156
2022/4/5	322
2022/4/6	372
2022/4/7	356
2022/4/8	356
2022/4/9	314
2022/4/10	245
2022/4/11	180
2022/4/12	311
2022/4/13	289
2022/4/14	274
2022/4/15	236
2022/4/16	222
2022/4/17	185
2022/4/18	110
2022/4/19	244
2022/4/20	277
2022/4/21	217
2022/4/22	202
2022/4/23	192
2022/4/24	149
2022/4/25	104
2022/4/26	228
2022/4/27	231
2022/4/28	188
2022/4/29	163
2022/4/30	111
2022/5/1	165
2022/5/2	92
2022/5/3	237
2022/5/4	145
2022/5/5	237
2022/5/6	242
2022/5/7	294
2022/5/8	228
2022/5/9	187
2022/5/10	373
2022/5/11	316
2022/5/12	399
2022/5/13	313
2022/5/14	325
2022/5/15	262
2022/5/16	176
2022/5/17	417
2022/5/18	342
2022/5/19	330
2022/5/20	294
2022/5/21	311
2022/5/22	231
2022/5/23	146
2022/5/24	368
2022/5/25	314
2022/5/26	284
2022/5/27	243
2022/5/28	291
2022/5/29	182
2022/5/30	118
2022/5/31	285
2022/6/1	246
2022/6/2	259
2022/6/3	190
2022/6/4	228
2022/6/5	143
2022/6/6	96
2022/6/7	236
2022/6/8	170
2022/6/9	209
2022/6/10	124
2022/6/11	162
2022/6/12	89
2022/6/13	52
2022/6/14	190
2022/6/15	130
2022/6/16	142
2022/6/17	124
2022/6/18	140
2022/6/19	109
2022/6/20	48
2022/6/21	133
2022/6/22	133
2022/6/23	145
2022/6/24	106
2022/6/25	153
2022/6/26	116
2022/6/27	60
2022/6/28	255
2022/6/29	207
2022/6/30	183
2022/7/1	175
2022/7/2	163
2022/7/3	180
2022/7/4	109
2022/7/5	306
2022/7/6	277
2022/7/7	293
2022/7/8	290
2022/7/9	304
2022/7/10	294
2022/7/11	202
2022/7/12	527
2022/7/13	512
2022/7/14	672
2022/7/15	624
2022/7/16	770
2022/7/17	772
2022/7/18	424
2022/7/19	625
2022/7/20	1193
2022/7/21	1424
2022/7/22	1337
2022/7/23	1195
2022/7/24	1288
2022/7/25	690
2022/7/26	1382
2022/7/27	1541
2022/7/28	1669
2022/7/29	1549
2022/7/30	1464
2022/7/31	1440
2022/8/1	936
2022/8/2	1743
2022/8/3	2081
2022/8/4	1845
2022/8/5	1882
2022/8/6	1757
2022/8/7	1853
2022/8/8	1202
2022/8/9	1781
2022/8/10	2483
2022/8/11	2167
2022/8/12	1948
2022/8/13	1702
2022/8/14	2585
2022/8/15	1840
2022/8/16	1617
2022/8/17	2913
2022/8/18	3494
2022/8/19	3459
2022/8/20	2835
2022/8/21	3122
2022/8/22	1680
2022/8/23	2469
2022/8/24	3407
2022/8/25	2621
2022/8/26	2402
2022/8/27	1965
2022/8/28	1921
2022/8/29	1185
2022/8/30	1766
2022/8/31	2033
2022/9/1	1626
2022/9/2	1620
2022/9/3	1222
2022/9/4	1185
2022/9/5	858
2022/9/6	1326
2022/9/7	1128
2022/9/8	1150
2022/9/9	978
2022/9/10	844
2022/9/11	885
2022/9/12	476
2022/9/13	1019
2022/9/14	936
2022/9/15	843
2022/9/16	768
2022/9/17	679
2022/9/18	593
2022/9/19	378
2022/9/20	231
2022/9/21	873
2022/9/22	725
2022/9/23	636
2022/9/24	379
2022/9/25	497
2022/9/26	361
2022/9/27	409
2022/9/28	506
2022/9/29	374
2022/9/30	371
2022/10/1	434
2022/10/2	339
2022/10/3	214
2022/10/4	532
2022/10/5	442
2022/10/6	372
2022/10/7	329
2022/10/8	328
2022/10/9	227
2022/10/10	150
2022/10/11	166
2022/10/12	477
2022/10/13	422
2022/10/14	344
2022/10/15	484
2022/10/16	311
2022/10/17	187
2022/10/18	608
2022/10/19	457
2022/10/20	412
2022/10/21	376
2022/10/22	417
2022/10/23	413
2022/10/24	199
2022/10/25	637
2022/10/26	483
2022/10/27	461
2022/10/28	424
2022/10/29	501
2022/10/30	438
2022/10/31	239
2022/11/1	801
2022/11/2	703
2022/11/3	664
2022/11/4	327
2022/11/5	858
2022/11/6	610
2022/11/7	341
2022/11/8	990
2022/11/9	838
2022/11/10	719
2022/11/11	643
2022/11/12	670
2022/11/13	528
2022/11/14	309
2022/11/15	916
2022/11/16	645
2022/11/17	674
2022/11/18	540
2022/11/19	678
2022/11/20	554
2022/11/21	351
2022/11/22	1030
2022/11/23	872
2022/11/24	341
2022/11/25	978
2022/11/26	874
2022/11/27	692
2022/11/28	320
2022/11/29	1159
2022/11/30	981
2022/12/1	861
2022/12/2	743
2022/12/3	713
2022/12/4	565
2022/12/5	405
2022/12/6	1418
2022/12/7	1145
2022/12/8	1191
2022/12/9	1017
2022/12/10	1266
2022/12/11	1059
2022/12/12	661
2022/12/13	1910
2022/12/14	1867
2022/12/15	1707
2022/12/16	1482
2022/12/17	1739
2022/12/18	1504
2022/12/19	780
2022/12/20	2470
2022/12/21	2329
2022/12/22	2265
2022/12/23	2192
2022/12/24	2173
2022/12/25	1929
2022/12/26	1203
2022/12/27	3523
2022/12/28	2890
2022/12/29	2705
2022/12/30	2246
2022/12/31	1715
2023/1/1	1542
2023/1/2	1534
2023/1/3	1713
2023/1/4	2072
2023/1/5	5097
2023/1/6	3617
2023/1/7	4006
2023/1/8	2772
2023/1/9	1482
2023/1/10	1636
2023/1/11	3609
2023/1/12	2645
2023/1/13	2128
2023/1/14	2002
2023/1/15	1567
2023/1/16	919
2023/1/17	2071
2023/1/18	1613
2023/1/19	1383
2023/1/20	1024
2023/1/21	1104
2023/1/22	793
2023/1/23	510
2023/1/24	1327
2023/1/25	1003
2023/1/26	769
2023/1/27	723
2023/1/28	794
2023/1/29	584
2023/1/30	386
2023/1/31	1056
2023/2/1	728
2023/2/2	759
2023/2/3	640
2023/2/4	652
2023/2/5	493
2023/2/6	268
2023/2/7	826
2023/2/8	703
2023/2/9	568
2023/2/10	450
2023/2/11	532
2023/2/12	203
2023/2/13	229
2023/2/14	581
2023/2/15	476
2023/2/16	333
2023/2/17	290
2023/2/18	299
2023/2/19	247
2023/2/20	106
2023/2/21	373
2023/2/22	333
2023/2/23	256
2023/2/24	113
2023/2/25	284
2023/2/26	176
2023/2/27	104
2023/2/28	286
2023/3/1	208
2023/3/2	179
2023/3/3	147
2023/3/4	186
2023/3/5	175
2023/3/6	61
2023/3/7	240
2023/3/8	170
2023/3/9	142
2023/3/10	143
2023/3/11	151
2023/3/12	115
2023/3/13	63
2023/3/14	171
2023/3/15	126
2023/3/16	112
2023/3/17	88
2023/3/18	143
2023/3/19	102
2023/3/20	38
2023/3/21	169
2023/3/22	57
2023/3/23	186
2023/3/24	116
2023/3/25	110
2023/3/26	75
2023/3/27	26
2023/3/28	105
2023/3/29	97
2023/3/30	89
2023/3/31	68
2023/4/1	73
2023/4/2	74
2023/4/3	43
2023/4/4	102
2023/4/5	83
2023/4/6	77
2023/4/7	79
2023/4/8	70
2023/4/9	60
2023/4/10	22
2023/4/11	99
2023/4/12	83
2023/4/13	74
2023/4/14	55
2023/4/15	72
2023/4/16	58
2023/4/17	21
2023/4/18	136
2023/4/19	91
2023/4/20	81
2023/4/21	107
2023/4/22	74
2023/4/23	67
2023/4/24	32
2023/4/25	74
2023/4/26	75
2023/4/27	88
2023/4/28	67
2023/4/29	120
2023/4/30	31
2023/5/1	36
2023/5/2	101
2023/5/3	102
2023/5/4	38
2023/5/5	39
2023/5/6	50
2023/5/7	114
2023/5/8	72
