# Supplementary material for: Spectral study of COVID-19 pandemic in Japan: The dependence of spectral gradient on the population size of the community
Source: PLoS One. 2025 Jan 13;20(1):e0314233. doi: 10.1371/journal.pone.0314233 (PMC11730377; doi:10.1371/journal.pone.0314233)
Supplement: S1 Dataset — (ZIP) [file pone.0314233.s001.zip › S1 Dataset/Short_1_36_COVID19_Tokushima_230518.txt]

462	2
2022/2/1	162
2022/2/2	237
2022/2/3	152
2022/2/4	170
2022/2/5	236
2022/2/6	162
2022/2/7	79
2022/2/8	227
2022/2/9	253
2022/2/10	231
2022/2/11	158
2022/2/12	91
2022/2/13	186
2022/2/14	95
2022/2/15	216
2022/2/16	258
2022/2/17	259
2022/2/18	244
2022/2/19	271
2022/2/20	248
2022/2/21	124
2022/2/22	366
2022/2/23	324
2022/2/24	132
2022/2/25	350
2022/2/26	338
2022/2/27	270
2022/2/28	119
2022/3/1	393
2022/3/2	328
2022/3/3	311
2022/3/4	222
2022/3/5	256
2022/3/6	219
2022/3/7	101
2022/3/8	220
2022/3/9	202
2022/3/10	191
2022/3/11	209
2022/3/12	200
2022/3/13	194
2022/3/14	74
2022/3/15	213
2022/3/16	217
2022/3/17	172
2022/3/18	162
2022/3/19	155
2022/3/20	127
2022/3/21	77
2022/3/22	53
2022/3/23	167
2022/3/24	113
2022/3/25	138
2022/3/26	92
2022/3/27	100
2022/3/28	49
2022/3/29	115
2022/3/30	134
2022/3/31	116
2022/4/1	89
2022/4/2	77
2022/4/3	75
2022/4/4	54
2022/4/5	97
2022/4/6	104
2022/4/7	107
2022/4/8	116
2022/4/9	110
2022/4/10	94
2022/4/11	68
2022/4/12	147
2022/4/13	154
2022/4/14	118
2022/4/15	97
2022/4/16	82
2022/4/17	64
2022/4/18	46
2022/4/19	95
2022/4/20	91
2022/4/21	103
2022/4/22	81
2022/4/23	88
2022/4/24	62
2022/4/25	40
2022/4/26	121
2022/4/27	83
2022/4/28	68
2022/4/29	56
2022/4/30	29
2022/5/1	51
2022/5/2	37
2022/5/3	84
2022/5/4	34
2022/5/5	56
2022/5/6	50
2022/5/7	145
2022/5/8	133
2022/5/9	69
2022/5/10	216
2022/5/11	144
2022/5/12	121
2022/5/13	137
2022/5/14	154
2022/5/15	109
2022/5/16	66
2022/5/17	178
2022/5/18	165
2022/5/19	196
2022/5/20	134
2022/5/21	181
2022/5/22	123
2022/5/23	72
2022/5/24	125
2022/5/25	114
2022/5/26	129
2022/5/27	97
2022/5/28	69
2022/5/29	69
2022/5/30	30
2022/5/31	91
2022/6/1	101
2022/6/2	94
2022/6/3	88
2022/6/4	97
2022/6/5	85
2022/6/6	42
2022/6/7	107
2022/6/8	62
2022/6/9	78
2022/6/10	79
2022/6/11	82
2022/6/12	91
2022/6/13	32
2022/6/14	97
2022/6/15	100
2022/6/16	76
2022/6/17	78
2022/6/18	72
2022/6/19	88
2022/6/20	49
2022/6/21	108
2022/6/22	91
2022/6/23	89
2022/6/24	63
2022/6/25	74
2022/6/26	62
2022/6/27	32
2022/6/28	75
2022/6/29	63
2022/6/30	82
2022/7/1	78
2022/7/2	73
2022/7/3	67
2022/7/4	61
2022/7/5	109
2022/7/6	109
2022/7/7	138
2022/7/8	134
2022/7/9	143
2022/7/10	144
2022/7/11	128
2022/7/12	230
2022/7/13	278
2022/7/14	317
2022/7/15	298
2022/7/16	335
2022/7/17	366
2022/7/18	286
2022/7/19	208
2022/7/20	297
2022/7/21	739
2022/7/22	595
2022/7/23	598
2022/7/24	622
2022/7/25	507
2022/7/26	472
2022/7/27	931
2022/7/28	743
2022/7/29	693
2022/7/30	677
2022/7/31	622
2022/8/1	423
2022/8/2	464
2022/8/3	917
2022/8/4	797
2022/8/5	774
2022/8/6	858
2022/8/7	1118
2022/8/8	725
2022/8/9	598
2022/8/10	1454
2022/8/11	1333
2022/8/12	951
2022/8/13	605
2022/8/14	1291
2022/8/15	991
2022/8/16	920
2022/8/17	1451
2022/8/18	2213
2022/8/19	2196
2022/8/20	2296
2022/8/21	2584
2022/8/22	1676
2022/8/23	1093
2022/8/24	3182
2022/8/25	2498
2022/8/26	2311
2022/8/27	1695
2022/8/28	1925
2022/8/29	1099
2022/8/30	993
2022/8/31	1738
2022/9/1	1468
2022/9/2	1024
2022/9/3	948
2022/9/4	869
2022/9/5	491
2022/9/6	639
2022/9/7	990
2022/9/8	675
2022/9/9	657
2022/9/10	541
2022/9/11	529
2022/9/12	287
2022/9/13	474
2022/9/14	648
2022/9/15	458
2022/9/16	335
2022/9/17	304
2022/9/18	348
2022/9/19	192
2022/9/20	95
2022/9/21	320
2022/9/22	420
2022/9/23	341
2022/9/24	206
2022/9/25	128
2022/9/26	221
2022/9/27	203
2022/9/28	196
2022/9/29	182
2022/9/30	176
2022/10/1	157
2022/10/2	156
2022/10/3	57
2022/10/4	279
2022/10/5	210
2022/10/6	188
2022/10/7	138
2022/10/8	148
2022/10/9	128
2022/10/10	39
2022/10/11	65
2022/10/12	311
2022/10/13	221
2022/10/14	163
2022/10/15	188
2022/10/16	151
2022/10/17	52
2022/10/18	180
2022/10/19	143
2022/10/20	110
2022/10/21	109
2022/10/22	113
2022/10/23	103
2022/10/24	40
2022/10/25	238
2022/10/26	199
2022/10/27	135
2022/10/28	129
2022/10/29	161
2022/10/30	161
2022/10/31	57
2022/11/1	298
2022/11/2	271
2022/11/3	247
2022/11/4	107
2022/11/5	388
2022/11/6	322
2022/11/7	90
2022/11/8	503
2022/11/9	436
2022/11/10	385
2022/11/11	335
2022/11/12	400
2022/11/13	369
2022/11/14	102
2022/11/15	420
2022/11/16	403
2022/11/17	350
2022/11/18	371
2022/11/19	379
2022/11/20	356
2022/11/21	111
2022/11/22	512
2022/11/23	408
2022/11/24	115
2022/11/25	547
2022/11/26	432
2022/11/27	396
2022/11/28	108
2022/11/29	666
2022/11/30	514
2022/12/1	520
2022/12/2	482
2022/12/3	392
2022/12/4	375
2022/12/5	125
2022/12/6	821
2022/12/7	689
2022/12/8	739
2022/12/9	617
2022/12/10	717
2022/12/11	686
2022/12/12	237
2022/12/13	1110
2022/12/14	1020
2022/12/15	918
2022/12/16	829
2022/12/17	812
2022/12/18	856
2022/12/19	271
2022/12/20	1366
2022/12/21	1106
2022/12/22	1097
2022/12/23	1081
2022/12/24	919
2022/12/25	993
2022/12/26	258
2022/12/27	1606
2022/12/28	1434
2022/12/29	1233
2022/12/30	1030
2022/12/31	687
2023/1/1	439
2023/1/2	452
2023/1/3	485
2023/1/4	618
2023/1/5	2105
2023/1/6	2052
2023/1/7	1730
2023/1/8	1460
2023/1/9	471
2023/1/10	377
2023/1/11	1901
2023/1/12	1339
2023/1/13	1063
2023/1/14	908
2023/1/15	794
2023/1/16	290
2023/1/17	1282
2023/1/18	1021
2023/1/19	705
2023/1/20	565
2023/1/21	678
2023/1/22	583
2023/1/23	173
2023/1/24	727
2023/1/25	552
2023/1/26	417
2023/1/27	447
2023/1/28	417
2023/1/29	357
2023/1/30	101
2023/1/31	572
2023/2/1	420
2023/2/2	361
2023/2/3	307
2023/2/4	368
2023/2/5	349
2023/2/6	69
2023/2/7	433
2023/2/8	401
2023/2/9	302
2023/2/10	337
2023/2/11	332
2023/2/12	85
2023/2/13	87
2023/2/14	418
2023/2/15	300
2023/2/16	195
2023/2/17	170
2023/2/18	199
2023/2/19	174
2023/2/20	45
2023/2/21	221
2023/2/22	212
2023/2/23	147
2023/2/24	53
2023/2/25	169
2023/2/26	143
2023/2/27	47
2023/2/28	198
2023/3/1	125
2023/3/2	120
2023/3/3	105
2023/3/4	133
2023/3/5	98
2023/3/6	32
2023/3/7	147
2023/3/8	124
2023/3/9	94
2023/3/10	80
2023/3/11	103
2023/3/12	57
2023/3/13	17
2023/3/14	106
2023/3/15	77
2023/3/16	43
2023/3/17	54
2023/3/18	55
2023/3/19	60
2023/3/20	9
2023/3/21	100
2023/3/22	22
2023/3/23	81
2023/3/24	60
2023/3/25	61
2023/3/26	52
2023/3/27	16
2023/3/28	77
2023/3/29	52
2023/3/30	46
2023/3/31	30
2023/4/1	38
2023/4/2	35
2023/4/3	22
2023/4/4	50
2023/4/5	37
2023/4/6	50
2023/4/7	38
2023/4/8	55
2023/4/9	42
2023/4/10	13
2023/4/11	56
2023/4/12	67
2023/4/13	58
2023/4/14	26
2023/4/15	39
2023/4/16	22
2023/4/17	16
2023/4/18	50
2023/4/19	44
2023/4/20	56
2023/4/21	30
2023/4/22	45
2023/4/23	30
2023/4/24	7
2023/4/25	43
2023/4/26	42
2023/4/27	34
2023/4/28	32
2023/4/29	33
2023/4/30	5
2023/5/1	32
2023/5/2	73
2023/5/3	34
2023/5/4	17
2023/5/5	16
2023/5/6	21
2023/5/7	66
2023/5/8	27
