# Supplementary material for: Spectral study of COVID-19 pandemic in Japan: The dependence of spectral gradient on the population size of the community
Source: PLoS One. 2025 Jan 13;20(1):e0314233. doi: 10.1371/journal.pone.0314233 (PMC11730377; doi:10.1371/journal.pone.0314233)
Supplement: S1 Dataset — (ZIP) [file pone.0314233.s001.zip › S1 Dataset/Short_1_37_COVID19_Kagawa_230518.txt]

462	2
2022/2/1	345
2022/2/2	375
2022/2/3	377
2022/2/4	390
2022/2/5	352
2022/2/6	319
2022/2/7	118
2022/2/8	371
2022/2/9	464
2022/2/10	342
2022/2/11	387
2022/2/12	188
2022/2/13	305
2022/2/14	173
2022/2/15	468
2022/2/16	455
2022/2/17	396
2022/2/18	428
2022/2/19	473
2022/2/20	391
2022/2/21	191
2022/2/22	467
2022/2/23	519
2022/2/24	164
2022/2/25	494
2022/2/26	489
2022/2/27	341
2022/2/28	147
2022/3/1	554
2022/3/2	420
2022/3/3	432
2022/3/4	424
2022/3/5	400
2022/3/6	306
2022/3/7	175
2022/3/8	444
2022/3/9	494
2022/3/10	455
2022/3/11	403
2022/3/12	481
2022/3/13	365
2022/3/14	202
2022/3/15	472
2022/3/16	451
2022/3/17	355
2022/3/18	351
2022/3/19	358
2022/3/20	288
2022/3/21	151
2022/3/22	214
2022/3/23	446
2022/3/24	354
2022/3/25	275
2022/3/26	313
2022/3/27	276
2022/3/28	110
2022/3/29	385
2022/3/30	405
2022/3/31	303
2022/4/1	317
2022/4/2	327
2022/4/3	300
2022/4/4	131
2022/4/5	338
2022/4/6	347
2022/4/7	284
2022/4/8	284
2022/4/9	369
2022/4/10	283
2022/4/11	146
2022/4/12	450
2022/4/13	425
2022/4/14	399
2022/4/15	377
2022/4/16	377
2022/4/17	331
2022/4/18	110
2022/4/19	435
2022/4/20	396
2022/4/21	362
2022/4/22	322
2022/4/23	380
2022/4/24	305
2022/4/25	111
2022/4/26	425
2022/4/27	387
2022/4/28	328
2022/4/29	248
2022/4/30	134
2022/5/1	282
2022/5/2	91
2022/5/3	347
2022/5/4	189
2022/5/5	127
2022/5/6	147
2022/5/7	519
2022/5/8	462
2022/5/9	202
2022/5/10	473
2022/5/11	459
2022/5/12	359
2022/5/13	317
2022/5/14	392
2022/5/15	350
2022/5/16	128
2022/5/17	434
2022/5/18	400
2022/5/19	378
2022/5/20	320
2022/5/21	311
2022/5/22	291
2022/5/23	85
2022/5/24	397
2022/5/25	304
2022/5/26	253
2022/5/27	172
2022/5/28	240
2022/5/29	142
2022/5/30	63
2022/5/31	187
2022/6/1	149
2022/6/2	155
2022/6/3	128
2022/6/4	163
2022/6/5	99
2022/6/6	58
2022/6/7	125
2022/6/8	120
2022/6/9	94
2022/6/10	84
2022/6/11	87
2022/6/12	70
2022/6/13	40
2022/6/14	110
2022/6/15	85
2022/6/16	74
2022/6/17	76
2022/6/18	62
2022/6/19	66
2022/6/20	30
2022/6/21	100
2022/6/22	71
2022/6/23	82
2022/6/24	55
2022/6/25	67
2022/6/26	57
2022/6/27	26
2022/6/28	119
2022/6/29	112
2022/6/30	88
2022/7/1	114
2022/7/2	97
2022/7/3	99
2022/7/4	60
2022/7/5	178
2022/7/6	211
2022/7/7	220
2022/7/8	192
2022/7/9	241
2022/7/10	316
2022/7/11	115
2022/7/12	383
2022/7/13	417
2022/7/14	580
2022/7/15	487
2022/7/16	593
2022/7/17	582
2022/7/18	413
2022/7/19	381
2022/7/20	987
2022/7/21	1164
2022/7/22	1147
2022/7/23	1140
2022/7/24	1070
2022/7/25	478
2022/7/26	1288
2022/7/27	1354
2022/7/28	1306
2022/7/29	1331
2022/7/30	1089
2022/7/31	1365
2022/8/1	705
2022/8/2	1123
2022/8/3	1715
2022/8/4	1271
2022/8/5	1321
2022/8/6	1533
2022/8/7	1700
2022/8/8	892
2022/8/9	1671
2022/8/10	1882
2022/8/11	1489
2022/8/12	1671
2022/8/13	1693
2022/8/14	1781
2022/8/15	1040
2022/8/16	1653
2022/8/17	2482
2022/8/18	2477
2022/8/19	2766
2022/8/20	2327
2022/8/21	1826
2022/8/22	1204
2022/8/23	2129
2022/8/24	2381
2022/8/25	2188
2022/8/26	1758
2022/8/27	1811
2022/8/28	1567
2022/8/29	652
2022/8/30	1721
2022/8/31	1782
2022/9/1	1308
2022/9/2	1057
2022/9/3	1189
2022/9/4	968
2022/9/5	368
2022/9/6	1113
2022/9/7	1033
2022/9/8	813
2022/9/9	760
2022/9/10	816
2022/9/11	668
2022/9/12	331
2022/9/13	1049
2022/9/14	1000
2022/9/15	731
2022/9/16	821
2022/9/17	645
2022/9/18	681
2022/9/19	296
2022/9/20	234
2022/9/21	795
2022/9/22	640
2022/9/23	530
2022/9/24	221
2022/9/25	439
2022/9/26	199
2022/9/27	353
2022/9/28	286
2022/9/29	279
2022/9/30	234
2022/10/1	302
2022/10/2	202
2022/10/3	68
2022/10/4	341
2022/10/5	269
2022/10/6	217
2022/10/7	200
2022/10/8	189
2022/10/9	126
2022/10/10	53
2022/10/11	89
2022/10/12	355
2022/10/13	291
2022/10/14	251
2022/10/15	299
2022/10/16	242
2022/10/17	80
2022/10/18	492
2022/10/19	307
2022/10/20	289
2022/10/21	340
2022/10/22	354
2022/10/23	331
2022/10/24	184
2022/10/25	596
2022/10/26	468
2022/10/27	473
2022/10/28	400
2022/10/29	457
2022/10/30	400
2022/10/31	144
2022/11/1	805
2022/11/2	627
2022/11/3	557
2022/11/4	283
2022/11/5	789
2022/11/6	436
2022/11/7	209
2022/11/8	807
2022/11/9	620
2022/11/10	554
2022/11/11	551
2022/11/12	591
2022/11/13	467
2022/11/14	91
2022/11/15	897
2022/11/16	667
2022/11/17	600
2022/11/18	453
2022/11/19	654
2022/11/20	513
2022/11/21	208
2022/11/22	1035
2022/11/23	833
2022/11/24	201
2022/11/25	929
2022/11/26	806
2022/11/27	578
2022/11/28	278
2022/11/29	999
2022/11/30	948
2022/12/1	792
2022/12/2	653
2022/12/3	674
2022/12/4	565
2022/12/5	265
2022/12/6	1170
2022/12/7	945
2022/12/8	904
2022/12/9	893
2022/12/10	1015
2022/12/11	902
2022/12/12	451
2022/12/13	1717
2022/12/14	1496
2022/12/15	1192
2022/12/16	1172
2022/12/17	1395
2022/12/18	974
2022/12/19	539
2022/12/20	1932
2022/12/21	1669
2022/12/22	1618
2022/12/23	1463
2022/12/24	1793
2022/12/25	1456
2022/12/26	678
2022/12/27	2604
2022/12/28	2066
2022/12/29	1896
2022/12/30	1518
2022/12/31	1075
2023/1/1	774
2023/1/2	1095
2023/1/3	1021
2023/1/4	1124
2023/1/5	3211
2023/1/6	2475
2023/1/7	2593
2023/1/8	1763
2023/1/9	503
2023/1/10	877
2023/1/11	2808
2023/1/12	1742
2023/1/13	1400
2023/1/14	1374
2023/1/15	1002
2023/1/16	498
2023/1/17	1681
2023/1/18	1187
2023/1/19	995
2023/1/20	892
2023/1/21	942
2023/1/22	631
2023/1/23	286
2023/1/24	1104
2023/1/25	811
2023/1/26	711
2023/1/27	570
2023/1/28	616
2023/1/29	505
2023/1/30	203
2023/1/31	945
2023/2/1	607
2023/2/2	556
2023/2/3	416
2023/2/4	450
2023/2/5	378
2023/2/6	135
2023/2/7	560
2023/2/8	462
2023/2/9	392
2023/2/10	330
2023/2/11	290
2023/2/12	152
2023/2/13	95
2023/2/14	495
2023/2/15	303
2023/2/16	216
2023/2/17	170
2023/2/18	201
2023/2/19	157
2023/2/20	72
2023/2/21	226
2023/2/22	200
2023/2/23	166
2023/2/24	56
2023/2/25	157
2023/2/26	113
2023/2/27	39
2023/2/28	174
2023/3/1	118
2023/3/2	119
2023/3/3	95
2023/3/4	110
2023/3/5	85
2023/3/6	20
2023/3/7	132
2023/3/8	95
2023/3/9	68
2023/3/10	83
2023/3/11	96
2023/3/12	55
2023/3/13	31
2023/3/14	103
2023/3/15	75
2023/3/16	64
2023/3/17	42
2023/3/18	68
2023/3/19	37
2023/3/20	7
2023/3/21	103
2023/3/22	27
2023/3/23	86
2023/3/24	76
2023/3/25	72
2023/3/26	35
2023/3/27	26
2023/3/28	97
2023/3/29	66
2023/3/30	96
2023/3/31	68
2023/4/1	69
2023/4/2	61
2023/4/3	18
2023/4/4	106
2023/4/5	85
2023/4/6	72
2023/4/7	59
2023/4/8	70
2023/4/9	52
2023/4/10	31
2023/4/11	104
2023/4/12	74
2023/4/13	91
2023/4/14	76
2023/4/15	71
2023/4/16	61
2023/4/17	29
2023/4/18	129
2023/4/19	99
2023/4/20	78
2023/4/21	93
2023/4/22	85
2023/4/23	55
2023/4/24	16
2023/4/25	83
2023/4/26	88
2023/4/27	89
2023/4/28	106
2023/4/29	89
2023/4/30	62
2023/5/1	36
2023/5/2	148
2023/5/3	107
2023/5/4	62
2023/5/5	35
2023/5/6	35
2023/5/7	150
2023/5/8	64
