# Supplementary material for: Spectral study of COVID-19 pandemic in Japan: The dependence of spectral gradient on the population size of the community
Source: PLoS One. 2025 Jan 13;20(1):e0314233. doi: 10.1371/journal.pone.0314233 (PMC11730377; doi:10.1371/journal.pone.0314233)
Supplement: S1 Dataset — (ZIP) [file pone.0314233.s001.zip › S1 Dataset/Short_1_38_COVID19_Ehime_230518.txt]

462	2
2022/2/1	349
2022/2/2	280
2022/2/3	336
2022/2/4	258
2022/2/5	302
2022/2/6	174
2022/2/7	148
2022/2/8	233
2022/2/9	261
2022/2/10	226
2022/2/11	240
2022/2/12	109
2022/2/13	266
2022/2/14	132
2022/2/15	273
2022/2/16	274
2022/2/17	271
2022/2/18	217
2022/2/19	223
2022/2/20	228
2022/2/21	147
2022/2/22	224
2022/2/23	271
2022/2/24	137
2022/2/25	292
2022/2/26	222
2022/2/27	177
2022/2/28	175
2022/3/1	372
2022/3/2	298
2022/3/3	268
2022/3/4	295
2022/3/5	294
2022/3/6	254
2022/3/7	132
2022/3/8	345
2022/3/9	293
2022/3/10	314
2022/3/11	292
2022/3/12	294
2022/3/13	251
2022/3/14	142
2022/3/15	326
2022/3/16	253
2022/3/17	250
2022/3/18	262
2022/3/19	243
2022/3/20	200
2022/3/21	126
2022/3/22	67
2022/3/23	307
2022/3/24	265
2022/3/25	315
2022/3/26	252
2022/3/27	220
2022/3/28	132
2022/3/29	361
2022/3/30	256
2022/3/31	260
2022/4/1	244
2022/4/2	255
2022/4/3	228
2022/4/4	110
2022/4/5	371
2022/4/6	284
2022/4/7	289
2022/4/8	307
2022/4/9	285
2022/4/10	268
2022/4/11	137
2022/4/12	421
2022/4/13	369
2022/4/14	331
2022/4/15	311
2022/4/16	266
2022/4/17	190
2022/4/18	117
2022/4/19	378
2022/4/20	313
2022/4/21	269
2022/4/22	262
2022/4/23	283
2022/4/24	218
2022/4/25	122
2022/4/26	386
2022/4/27	332
2022/4/28	294
2022/4/29	281
2022/4/30	115
2022/5/1	198
2022/5/2	87
2022/5/3	261
2022/5/4	98
2022/5/5	126
2022/5/6	125
2022/5/7	341
2022/5/8	249
2022/5/9	133
2022/5/10	313
2022/5/11	226
2022/5/12	224
2022/5/13	201
2022/5/14	212
2022/5/15	170
2022/5/16	112
2022/5/17	247
2022/5/18	250
2022/5/19	221
2022/5/20	224
2022/5/21	215
2022/5/22	154
2022/5/23	106
2022/5/24	283
2022/5/25	192
2022/5/26	195
2022/5/27	174
2022/5/28	189
2022/5/29	117
2022/5/30	95
2022/5/31	233
2022/6/1	193
2022/6/2	176
2022/6/3	204
2022/6/4	158
2022/6/5	116
2022/6/6	78
2022/6/7	221
2022/6/8	168
2022/6/9	159
2022/6/10	178
2022/6/11	139
2022/6/12	103
2022/6/13	39
2022/6/14	177
2022/6/15	140
2022/6/16	115
2022/6/17	134
2022/6/18	130
2022/6/19	112
2022/6/20	59
2022/6/21	195
2022/6/22	158
2022/6/23	173
2022/6/24	162
2022/6/25	174
2022/6/26	153
2022/6/27	107
2022/6/28	314
2022/6/29	296
2022/6/30	304
2022/7/1	285
2022/7/2	304
2022/7/3	260
2022/7/4	180
2022/7/5	582
2022/7/6	552
2022/7/7	539
2022/7/8	605
2022/7/9	654
2022/7/10	498
2022/7/11	258
2022/7/12	1014
2022/7/13	867
2022/7/14	856
2022/7/15	857
2022/7/16	940
2022/7/17	718
2022/7/18	384
2022/7/19	459
2022/7/20	1964
2022/7/21	1263
2022/7/22	1194
2022/7/23	1272
2022/7/24	1058
2022/7/25	504
2022/7/26	1799
2022/7/27	1508
2022/7/28	1337
2022/7/29	1378
2022/7/30	1539
2022/7/31	1290
2022/8/1	650
2022/8/2	2232
2022/8/3	1864
2022/8/4	1820
2022/8/5	1574
2022/8/6	2155
2022/8/7	1675
2022/8/8	829
2022/8/9	2841
2022/8/10	2514
2022/8/11	2412
2022/8/12	1095
2022/8/13	2718
2022/8/14	2370
2022/8/15	1016
2022/8/16	2121
2022/8/17	3316
2022/8/18	3516
2022/8/19	3249
2022/8/20	3236
2022/8/21	2680
2022/8/22	1162
2022/8/23	3283
2022/8/24	3131
2022/8/25	2512
2022/8/26	2261
2022/8/27	2211
2022/8/28	1926
2022/8/29	809
2022/8/30	2397
2022/8/31	1979
2022/9/1	1688
2022/9/2	1304
2022/9/3	1278
2022/9/4	1111
2022/9/5	653
2022/9/6	1461
2022/9/7	1194
2022/9/8	945
2022/9/9	928
2022/9/10	970
2022/9/11	804
2022/9/12	405
2022/9/13	1184
2022/9/14	908
2022/9/15	807
2022/9/16	719
2022/9/17	751
2022/9/18	562
2022/9/19	305
2022/9/20	432
2022/9/21	885
2022/9/22	705
2022/9/23	553
2022/9/24	313
2022/9/25	473
2022/9/26	346
2022/9/27	477
2022/9/28	384
2022/9/29	325
2022/9/30	267
2022/10/1	272
2022/10/2	198
2022/10/3	113
2022/10/4	435
2022/10/5	349
2022/10/6	356
2022/10/7	268
2022/10/8	282
2022/10/9	226
2022/10/10	126
2022/10/11	114
2022/10/12	504
2022/10/13	369
2022/10/14	297
2022/10/15	293
2022/10/16	256
2022/10/17	113
2022/10/18	430
2022/10/19	319
2022/10/20	355
2022/10/21	377
2022/10/22	444
2022/10/23	367
2022/10/24	114
2022/10/25	728
2022/10/26	486
2022/10/27	381
2022/10/28	402
2022/10/29	497
2022/10/30	391
2022/10/31	136
2022/11/1	866
2022/11/2	629
2022/11/3	599
2022/11/4	180
2022/11/5	833
2022/11/6	543
2022/11/7	229
2022/11/8	930
2022/11/9	643
2022/11/10	697
2022/11/11	646
2022/11/12	820
2022/11/13	608
2022/11/14	300
2022/11/15	1105
2022/11/16	775
2022/11/17	689
2022/11/18	699
2022/11/19	794
2022/11/20	630
2022/11/21	283
2022/11/22	1251
2022/11/23	962
2022/11/24	316
2022/11/25	1280
2022/11/26	919
2022/11/27	762
2022/11/28	356
2022/11/29	1533
2022/11/30	1116
2022/12/1	904
2022/12/2	967
2022/12/3	889
2022/12/4	808
2022/12/5	420
2022/12/6	2032
2022/12/7	1389
2022/12/8	1548
2022/12/9	1428
2022/12/10	1571
2022/12/11	1368
2022/12/12	669
2022/12/13	3149
2022/12/14	2318
2022/12/15	2044
2022/12/16	2101
2022/12/17	2234
2022/12/18	1566
2022/12/19	751
2022/12/20	3535
2022/12/21	2672
2022/12/22	2499
2022/12/23	2489
2022/12/24	2522
2022/12/25	1975
2022/12/26	1018
2022/12/27	4131
2022/12/28	2846
2022/12/29	2855
2022/12/30	2113
2022/12/31	1808
2023/1/1	1190
2023/1/2	1190
2023/1/3	1725
2023/1/4	1512
2023/1/5	5219
2023/1/6	3775
2023/1/7	3573
2023/1/8	2236
2023/1/9	1170
2023/1/10	1183
2023/1/11	3701
2023/1/12	2316
2023/1/13	1944
2023/1/14	2010
2023/1/15	1391
2023/1/16	601
2023/1/17	2407
2023/1/18	1374
2023/1/19	1303
2023/1/20	1118
2023/1/21	1038
2023/1/22	784
2023/1/23	330
2023/1/24	1411
2023/1/25	896
2023/1/26	802
2023/1/27	729
2023/1/28	773
2023/1/29	531
2023/1/30	240
2023/1/31	1136
2023/2/1	628
2023/2/2	691
2023/2/3	538
2023/2/4	614
2023/2/5	412
2023/2/6	185
2023/2/7	842
2023/2/8	519
2023/2/9	473
2023/2/10	461
2023/2/11	462
2023/2/12	136
2023/2/13	160
2023/2/14	748
2023/2/15	380
2023/2/16	331
2023/2/17	291
2023/2/18	272
2023/2/19	202
2023/2/20	109
2023/2/21	381
2023/2/22	252
2023/2/23	215
2023/2/24	75
2023/2/25	297
2023/2/26	177
2023/2/27	89
2023/2/28	316
2023/3/1	228
2023/3/2	174
2023/3/3	183
2023/3/4	198
2023/3/5	165
2023/3/6	84
2023/3/7	296
2023/3/8	213
2023/3/9	173
2023/3/10	140
2023/3/11	180
2023/3/12	106
2023/3/13	82
2023/3/14	185
2023/3/15	137
2023/3/16	120
2023/3/17	111
2023/3/18	102
2023/3/19	55
2023/3/20	31
2023/3/21	135
2023/3/22	26
2023/3/23	103
2023/3/24	85
2023/3/25	60
2023/3/26	51
2023/3/27	19
2023/3/28	90
2023/3/29	61
2023/3/30	53
2023/3/31	51
2023/4/1	61
2023/4/2	46
2023/4/3	22
2023/4/4	61
2023/4/5	52
2023/4/6	61
2023/4/7	71
2023/4/8	54
2023/4/9	37
2023/4/10	30
2023/4/11	89
2023/4/12	73
2023/4/13	68
2023/4/14	66
2023/4/15	78
2023/4/16	64
2023/4/17	38
2023/4/18	131
2023/4/19	117
2023/4/20	109
2023/4/21	127
2023/4/22	97
2023/4/23	66
2023/4/24	38
2023/4/25	148
2023/4/26	106
2023/4/27	93
2023/4/28	94
2023/4/29	115
2023/4/30	27
2023/5/1	45
2023/5/2	150
2023/5/3	96
2023/5/4	21
2023/5/5	65
2023/5/6	24
2023/5/7	105
2023/5/8	44
