# Supplementary material for: Spectral study of COVID-19 pandemic in Japan: The dependence of spectral gradient on the population size of the community
Source: PLoS One. 2025 Jan 13;20(1):e0314233. doi: 10.1371/journal.pone.0314233 (PMC11730377; doi:10.1371/journal.pone.0314233)
Supplement: S1 Dataset — (ZIP) [file pone.0314233.s001.zip › S1 Dataset/Short_1_39_COVID19_Kochi_230518.txt]

714	2
2022/2/1	334
2022/2/2	233
2022/2/3	281
2022/2/4	198
2022/2/5	226
2022/2/6	194
2022/2/7	106
2022/2/8	281
2022/2/9	224
2022/2/10	276
2022/2/11	281
2022/2/12	119
2022/2/13	330
2022/2/14	121
2022/2/15	306
2022/2/16	249
2022/2/17	206
2022/2/18	216
2022/2/19	191
2022/2/20	159
2022/2/21	65
2022/2/22	178
2022/2/23	197
2022/2/24	112
2022/2/25	187
2022/2/26	175
2022/2/27	136
2022/2/28	86
2022/3/1	252
2022/3/2	175
2022/3/3	233
2022/3/4	167
2022/3/5	183
2022/3/6	146
2022/3/7	91
2022/3/8	243
2022/3/9	187
2022/3/10	207
2022/3/11	172
2022/3/12	138
2022/3/13	170
2022/3/14	90
2022/3/15	207
2022/3/16	188
2022/3/17	169
2022/3/18	130
2022/3/19	141
2022/3/20	98
2022/3/21	70
2022/3/22	73
2022/3/23	182
2022/3/24	156
2022/3/25	139
2022/3/26	125
2022/3/27	105
2022/3/28	71
2022/3/29	181
2022/3/30	159
2022/3/31	161
2022/4/1	125
2022/4/2	118
2022/4/3	92
2022/4/4	55
2022/4/5	173
2022/4/6	142
2022/4/7	172
2022/4/8	162
2022/4/9	144
2022/4/10	121
2022/4/11	63
2022/4/12	189
2022/4/13	186
2022/4/14	152
2022/4/15	137
2022/4/16	139
2022/4/17	113
2022/4/18	65
2022/4/19	179
2022/4/20	154
2022/4/21	149
2022/4/22	166
2022/4/23	155
2022/4/24	102
2022/4/25	57
2022/4/26	213
2022/4/27	185
2022/4/28	169
2022/4/29	155
2022/4/30	59
2022/5/1	164
2022/5/2	57
2022/5/3	228
2022/5/4	97
2022/5/5	114
2022/5/6	136
2022/5/7	323
2022/5/8	180
2022/5/9	115
2022/5/10	392
2022/5/11	250
2022/5/12	240
2022/5/13	251
2022/5/14	244
2022/5/15	207
2022/5/16	103
2022/5/17	388
2022/5/18	265
2022/5/19	273
2022/5/20	202
2022/5/21	203
2022/5/22	130
2022/5/23	71
2022/5/24	290
2022/5/25	202
2022/5/26	161
2022/5/27	163
2022/5/28	127
2022/5/29	69
2022/5/30	40
2022/5/31	148
2022/6/1	105
2022/6/2	78
2022/6/3	81
2022/6/4	108
2022/6/5	64
2022/6/6	52
2022/6/7	147
2022/6/8	92
2022/6/9	90
2022/6/10	99
2022/6/11	104
2022/6/12	75
2022/6/13	38
2022/6/14	150
2022/6/15	104
2022/6/16	127
2022/6/17	93
2022/6/18	92
2022/6/19	75
2022/6/20	30
2022/6/21	151
2022/6/22	95
2022/6/23	94
2022/6/24	97
2022/6/25	116
2022/6/26	94
2022/6/27	33
2022/6/28	168
2022/6/29	130
2022/6/30	123
2022/7/1	129
2022/7/2	113
2022/7/3	105
2022/7/4	63
2022/7/5	223
2022/7/6	219
2022/7/7	193
2022/7/8	203
2022/7/9	221
2022/7/10	200
2022/7/11	99
2022/7/12	344
2022/7/13	370
2022/7/14	328
2022/7/15	346
2022/7/16	427
2022/7/17	325
2022/7/18	218
2022/7/19	221
2022/7/20	704
2022/7/21	777
2022/7/22	600
2022/7/23	734
2022/7/24	561
2022/7/25	271
2022/7/26	963
2022/7/27	848
2022/7/28	810
2022/7/29	787
2022/7/30	814
2022/7/31	692
2022/8/1	357
2022/8/2	1023
2022/8/3	1021
2022/8/4	1164
2022/8/5	1131
2022/8/6	1192
2022/8/7	1142
2022/8/8	439
2022/8/9	1170
2022/8/10	1445
2022/8/11	1409
2022/8/12	1058
2022/8/13	1264
2022/8/14	1198
2022/8/15	743
2022/8/16	1390
2022/8/17	1875
2022/8/18	1834
2022/8/19	1804
2022/8/20	1738
2022/8/21	1693
2022/8/22	1060
2022/8/23	1958
2022/8/24	2031
2022/8/25	1816
2022/8/26	1808
2022/8/27	1833
2022/8/28	1515
2022/8/29	460
2022/8/30	1462
2022/8/31	1337
2022/9/1	1146
2022/9/2	1016
2022/9/3	794
2022/9/4	657
2022/9/5	429
2022/9/6	838
2022/9/7	799
2022/9/8	887
2022/9/9	825
2022/9/10	726
2022/9/11	478
2022/9/12	241
2022/9/13	817
2022/9/14	759
2022/9/15	515
2022/9/16	446
2022/9/17	408
2022/9/18	311
2022/9/19	190
2022/9/20	148
2022/9/21	601
2022/9/22	487
2022/9/23	331
2022/9/24	178
2022/9/25	330
2022/9/26	176
2022/9/27	330
2022/9/28	218
2022/9/29	185
2022/9/30	173
2022/10/1	156
2022/10/2	114
2022/10/3	64
2022/10/4	252
2022/10/5	179
2022/10/6	165
2022/10/7	150
2022/10/8	130
2022/10/9	110
2022/10/10	47
2022/10/11	72
2022/10/12	264
2022/10/13	165
2022/10/14	174
2022/10/15	168
2022/10/16	106
2022/10/17	65
2022/10/18	226
2022/10/19	143
2022/10/20	117
2022/10/21	131
2022/10/22	143
2022/10/23	119
2022/10/24	71
2022/10/25	280
2022/10/26	170
2022/10/27	156
2022/10/28	135
2022/10/29	155
2022/10/30	139
2022/10/31	50
2022/11/1	271
2022/11/2	184
2022/11/3	179
2022/11/4	78
2022/11/5	285
2022/11/6	173
2022/11/7	123
2022/11/8	305
2022/11/9	288
2022/11/10	290
2022/11/11	290
2022/11/12	284
2022/11/13	220
2022/11/14	107
2022/11/15	525
2022/11/16	380
2022/11/17	321
2022/11/18	312
2022/11/19	334
2022/11/20	191
2022/11/21	158
2022/11/22	642
2022/11/23	534
2022/11/24	182
2022/11/25	629
2022/11/26	537
2022/11/27	325
2022/11/28	146
2022/11/29	807
2022/11/30	625
2022/12/1	588
2022/12/2	512
2022/12/3	491
2022/12/4	378
2022/12/5	154
2022/12/6	907
2022/12/7	737
2022/12/8	683
2022/12/9	747
2022/12/10	767
2022/12/11	532
2022/12/12	313
2022/12/13	1243
2022/12/14	1152
2022/12/15	908
2022/12/16	916
2022/12/17	875
2022/12/18	706
2022/12/19	323
2022/12/20	1348
2022/12/21	1222
2022/12/22	1103
2022/12/23	1139
2022/12/24	960
2022/12/25	697
2022/12/26	420
2022/12/27	1579
2022/12/28	1206
2022/12/29	1160
2022/12/30	969
2022/12/31	756
2023/1/1	680
2023/1/2	663
2023/1/3	779
2023/1/4	921
2023/1/5	1965
2023/1/6	1692
2023/1/7	1573
2023/1/8	990
2023/1/9	595
2023/1/10	636
2023/1/11	1657
2023/1/12	1116
2023/1/13	933
2023/1/14	921
2023/1/15	649
2023/1/16	340
2023/1/17	1076
2023/1/18	657
2023/1/19	528
2023/1/20	513
2023/1/21	516
2023/1/22	317
2023/1/23	158
2023/1/24	606
2023/1/25	443
2023/1/26	374
2023/1/27	356
2023/1/28	330
2023/1/29	239
2023/1/30	119
2023/1/31	478
2023/2/1	380
2023/2/2	303
2023/2/3	280
2023/2/4	289
2023/2/5	188
2023/2/6	90
2023/2/7	334
2023/2/8	265
2023/2/9	220
2023/2/10	244
2023/2/11	207
2023/2/12	89
2023/2/13	73
2023/2/14	325
2023/2/15	219
2023/2/16	187
2023/2/17	144
2023/2/18	147
2023/2/19	92
2023/2/20	48
2023/2/21	168
2023/2/22	119
2023/2/23	105
2023/2/24	41
2023/2/25	146
2023/2/26	66
2023/2/27	37
2023/2/28	125
2023/3/1	89
2023/3/2	72
2023/3/3	82
2023/3/4	77
2023/3/5	64
2023/3/6	31
2023/3/7	125
2023/3/8	76
2023/3/9	75
2023/3/10	68
2023/3/11	88
2023/3/12	47
2023/3/13	22
2023/3/14	74
2023/3/15	59
2023/3/16	69
2023/3/17	58
2023/3/18	37
2023/3/19	44
2023/3/20	23
2023/3/21	65
2023/3/22	20
2023/3/23	57
2023/3/24	43
2023/3/25	25
2023/3/26	27
2023/3/27	8
2023/3/28	41
2023/3/29	32
2023/3/30	19
2023/3/31	25
2023/4/1	29
2023/4/2	14
2023/4/3	6
2023/4/4	34
2023/4/5	25
2023/4/6	15
2023/4/7	18
2023/4/8	29
2023/4/9	18
2023/4/10	8
2023/4/11	34
2023/4/12	31
2023/4/13	27
2023/4/14	23
2023/4/15	28
2023/4/16	12
2023/4/17	17
2023/4/18	33
2023/4/19	27
2023/4/20	28
2023/4/21	24
2023/4/22	28
2023/4/23	15
2023/4/24	16
2023/4/25	31
2023/4/26	27
2023/4/27	35
2023/4/28	28
2023/4/29	27
2023/4/30	8
2023/5/1	9
2023/5/2	54
2023/5/3	45
2023/5/4	10
2023/5/5	18
2023/5/6	9
2023/5/7	40
2023/5/8	15
2023/5/9	0
2023/5/10	0
2023/5/11	0
2023/5/12	0
2023/5/13	0
2023/5/14	0
2023/5/15	0
2023/5/16	0
2023/5/17	0
2023/5/18	0
2023/5/19	0
2023/5/20	0
2023/5/21	0
2023/5/22	0
2023/5/23	0
2023/5/24	0
2023/5/25	0
2023/5/26	0
2023/5/27	0
2023/5/28	0
2023/5/29	0
2023/5/30	0
2023/5/31	0
2023/6/1	0
2023/6/2	0
2023/6/3	0
2023/6/4	0
2023/6/5	0
2023/6/6	0
2023/6/7	0
2023/6/8	0
2023/6/9	0
2023/6/10	0
2023/6/11	0
2023/6/12	0
2023/6/13	0
2023/6/14	0
2023/6/15	0
2023/6/16	0
2023/6/17	0
2023/6/18	0
2023/6/19	0
2023/6/20	0
2023/6/21	0
2023/6/22	0
2023/6/23	0
2023/6/24	0
2023/6/25	0
2023/6/26	0
2023/6/27	0
2023/6/28	0
2023/6/29	0
2023/6/30	0
2023/7/1	0
2023/7/2	0
2023/7/3	0
2023/7/4	0
2023/7/5	0
2023/7/6	0
2023/7/7	0
2023/7/8	0
2023/7/9	0
2023/7/10	0
2023/7/11	0
2023/7/12	0
2023/7/13	0
2023/7/14	0
2023/7/15	0
2023/7/16	0
2023/7/17	0
2023/7/18	0
2023/7/19	0
2023/7/20	0
2023/7/21	0
2023/7/22	0
2023/7/23	0
2023/7/24	0
2023/7/25	0
2023/7/26	0
2023/7/27	0
2023/7/28	0
2023/7/29	0
2023/7/30	0
2023/7/31	0
2023/8/1	0
2023/8/2	0
2023/8/3	0
2023/8/4	0
2023/8/5	0
2023/8/6	0
2023/8/7	0
2023/8/8	0
2023/8/9	0
2023/8/10	0
2023/8/11	0
2023/8/12	0
2023/8/13	0
2023/8/14	0
2023/8/15	0
2023/8/16	0
2023/8/17	0
2023/8/18	0
2023/8/19	0
2023/8/20	0
2023/8/21	0
2023/8/22	0
2023/8/23	0
2023/8/24	0
2023/8/25	0
2023/8/26	0
2023/8/27	0
2023/8/28	0
2023/8/29	0
2023/8/30	0
2023/8/31	0
2023/9/1	0
2023/9/2	0
2023/9/3	0
2023/9/4	0
2023/9/5	0
2023/9/6	0
2023/9/7	0
2023/9/8	0
2023/9/9	0
2023/9/10	0
2023/9/11	0
2023/9/12	0
2023/9/13	0
2023/9/14	0
2023/9/15	0
2023/9/16	0
2023/9/17	0
2023/9/18	0
2023/9/19	0
2023/9/20	0
2023/9/21	0
2023/9/22	0
2023/9/23	0
2023/9/24	0
2023/9/25	0
2023/9/26	0
2023/9/27	0
2023/9/28	0
2023/9/29	0
2023/9/30	0
2023/10/1	0
2023/10/2	0
2023/10/3	0
2023/10/4	0
2023/10/5	0
2023/10/6	0
2023/10/7	0
2023/10/8	0
2023/10/9	0
2023/10/10	0
2023/10/11	0
2023/10/12	0
2023/10/13	0
2023/10/14	0
2023/10/15	0
2023/10/16	0
2023/10/17	0
2023/10/18	0
2023/10/19	0
2023/10/20	0
2023/10/21	0
2023/10/22	0
2023/10/23	0
2023/10/24	0
2023/10/25	0
2023/10/26	0
2023/10/27	0
2023/10/28	0
2023/10/29	0
2023/10/30	0
2023/10/31	0
2023/11/1	0
2023/11/2	0
2023/11/3	0
2023/11/4	0
2023/11/5	0
2023/11/6	0
2023/11/7	0
2023/11/8	0
2023/11/9	0
2023/11/10	0
2023/11/11	0
2023/11/12	0
2023/11/13	0
2023/11/14	0
2023/11/15	0
2023/11/16	0
2023/11/17	0
2023/11/18	0
2023/11/19	0
2023/11/20	0
2023/11/21	0
2023/11/22	0
2023/11/23	0
2023/11/24	0
2023/11/25	0
2023/11/26	0
2023/11/27	0
2023/11/28	0
2023/11/29	0
2023/11/30	0
2023/12/1	0
2023/12/2	0
2023/12/3	0
2023/12/4	0
2023/12/5	0
2023/12/6	0
2023/12/7	0
2023/12/8	0
2023/12/9	0
2023/12/10	0
2023/12/11	0
2023/12/12	0
2023/12/13	0
2023/12/14	0
2023/12/15	0
2023/12/16	0
2023/12/17	0
2023/12/18	0
2023/12/19	0
2023/12/20	0
2023/12/21	0
2023/12/22	0
2023/12/23	0
2023/12/24	0
2023/12/25	0
2023/12/26	0
2023/12/27	0
2023/12/28	0
2023/12/29	0
2023/12/30	0
2023/12/31	0
2024/1/1	0
2024/1/2	0
2024/1/3	0
2024/1/4	0
2024/1/5	0
2024/1/6	0
2024/1/7	0
2024/1/8	0
2024/1/9	0
2024/1/10	0
2024/1/11	0
2024/1/12	0
2024/1/13	0
2024/1/14	0
2024/1/15	0
