# Supplementary material for: Spectral study of COVID-19 pandemic in Japan: The dependence of spectral gradient on the population size of the community
Source: PLoS One. 2025 Jan 13;20(1):e0314233. doi: 10.1371/journal.pone.0314233 (PMC11730377; doi:10.1371/journal.pone.0314233)
Supplement: S1 Dataset — (ZIP) [file pone.0314233.s001.zip › S1 Dataset/Short_1_3_COVID19_Iwate_230518.txt]

462	2
2022/2/1	151
2022/2/2	169
2022/2/3	170
2022/2/4	156
2022/2/5	176
2022/2/6	114
2022/2/7	102
2022/2/8	178
2022/2/9	178
2022/2/10	192
2022/2/11	200
2022/2/12	128
2022/2/13	172
2022/2/14	96
2022/2/15	254
2022/2/16	249
2022/2/17	247
2022/2/18	246
2022/2/19	304
2022/2/20	257
2022/2/21	136
2022/2/22	398
2022/2/23	405
2022/2/24	209
2022/2/25	375
2022/2/26	367
2022/2/27	276
2022/2/28	169
2022/3/1	367
2022/3/2	264
2022/3/3	338
2022/3/4	242
2022/3/5	265
2022/3/6	186
2022/3/7	92
2022/3/8	308
2022/3/9	296
2022/3/10	283
2022/3/11	230
2022/3/12	275
2022/3/13	175
2022/3/14	107
2022/3/15	337
2022/3/16	331
2022/3/17	251
2022/3/18	251
2022/3/19	245
2022/3/20	156
2022/3/21	130
2022/3/22	75
2022/3/23	285
2022/3/24	275
2022/3/25	244
2022/3/26	266
2022/3/27	185
2022/3/28	115
2022/3/29	237
2022/3/30	245
2022/3/31	259
2022/4/1	221
2022/4/2	231
2022/4/3	190
2022/4/4	107
2022/4/5	440
2022/4/6	450
2022/4/7	369
2022/4/8	419
2022/4/9	376
2022/4/10	253
2022/4/11	128
2022/4/12	444
2022/4/13	435
2022/4/14	365
2022/4/15	297
2022/4/16	325
2022/4/17	247
2022/4/18	144
2022/4/19	402
2022/4/20	399
2022/4/21	390
2022/4/22	391
2022/4/23	376
2022/4/24	263
2022/4/25	130
2022/4/26	411
2022/4/27	327
2022/4/28	281
2022/4/29	283
2022/4/30	125
2022/5/1	179
2022/5/2	105
2022/5/3	319
2022/5/4	162
2022/5/5	185
2022/5/6	152
2022/5/7	437
2022/5/8	280
2022/5/9	189
2022/5/10	398
2022/5/11	287
2022/5/12	252
2022/5/13	270
2022/5/14	292
2022/5/15	240
2022/5/16	127
2022/5/17	301
2022/5/18	277
2022/5/19	247
2022/5/20	252
2022/5/21	233
2022/5/22	154
2022/5/23	91
2022/5/24	289
2022/5/25	252
2022/5/26	255
2022/5/27	200
2022/5/28	206
2022/5/29	161
2022/5/30	52
2022/5/31	187
2022/6/1	193
2022/6/2	166
2022/6/3	178
2022/6/4	175
2022/6/5	125
2022/6/6	52
2022/6/7	192
2022/6/8	149
2022/6/9	120
2022/6/10	108
2022/6/11	140
2022/6/12	91
2022/6/13	53
2022/6/14	173
2022/6/15	176
2022/6/16	119
2022/6/17	90
2022/6/18	113
2022/6/19	69
2022/6/20	56
2022/6/21	105
2022/6/22	79
2022/6/23	68
2022/6/24	73
2022/6/25	80
2022/6/26	40
2022/6/27	30
2022/6/28	96
2022/6/29	89
2022/6/30	86
2022/7/1	73
2022/7/2	87
2022/7/3	103
2022/7/4	52
2022/7/5	124
2022/7/6	223
2022/7/7	208
2022/7/8	203
2022/7/9	304
2022/7/10	257
2022/7/11	181
2022/7/12	324
2022/7/13	597
2022/7/14	556
2022/7/15	584
2022/7/16	590
2022/7/17	554
2022/7/18	389
2022/7/19	340
2022/7/20	594
2022/7/21	975
2022/7/22	976
2022/7/23	1051
2022/7/24	911
2022/7/25	602
2022/7/26	717
2022/7/27	1077
2022/7/28	1015
2022/7/29	928
2022/7/30	1015
2022/7/31	965
2022/8/1	895
2022/8/2	878
2022/8/3	1038
2022/8/4	1005
2022/8/5	1034
2022/8/6	1132
2022/8/7	969
2022/8/8	803
2022/8/9	794
2022/8/10	1482
2022/8/11	1373
2022/8/12	1113
2022/8/13	1128
2022/8/14	1107
2022/8/15	789
2022/8/16	969
2022/8/17	1266
2022/8/18	1537
2022/8/19	1655
2022/8/20	1645
2022/8/21	2017
2022/8/22	1325
2022/8/23	1350
2022/8/24	1835
2022/8/25	1484
2022/8/26	1300
2022/8/27	1066
2022/8/28	947
2022/8/29	568
2022/8/30	733
2022/8/31	1301
2022/9/1	1162
2022/9/2	934
2022/9/3	925
2022/9/4	800
2022/9/5	576
2022/9/6	655
2022/9/7	1256
2022/9/8	845
2022/9/9	728
2022/9/10	698
2022/9/11	588
2022/9/12	376
2022/9/13	446
2022/9/14	794
2022/9/15	600
2022/9/16	480
2022/9/17	467
2022/9/18	393
2022/9/19	295
2022/9/20	252
2022/9/21	450
2022/9/22	643
2022/9/23	375
2022/9/24	358
2022/9/25	368
2022/9/26	395
2022/9/27	466
2022/9/28	449
2022/9/29	363
2022/9/30	332
2022/10/1	324
2022/10/2	249
2022/10/3	155
2022/10/4	442
2022/10/5	377
2022/10/6	366
2022/10/7	274
2022/10/8	236
2022/10/9	192
2022/10/10	125
2022/10/11	120
2022/10/12	554
2022/10/13	409
2022/10/14	345
2022/10/15	383
2022/10/16	279
2022/10/17	138
2022/10/18	705
2022/10/19	527
2022/10/20	496
2022/10/21	435
2022/10/22	479
2022/10/23	346
2022/10/24	186
2022/10/25	751
2022/10/26	678
2022/10/27	595
2022/10/28	579
2022/10/29	685
2022/10/30	479
2022/10/31	313
2022/11/1	1075
2022/11/2	865
2022/11/3	939
2022/11/4	315
2022/11/5	1180
2022/11/6	620
2022/11/7	348
2022/11/8	1258
2022/11/9	1047
2022/11/10	898
2022/11/11	936
2022/11/12	1039
2022/11/13	720
2022/11/14	407
2022/11/15	1693
2022/11/16	1409
2022/11/17	1143
2022/11/18	1295
2022/11/19	1254
2022/11/20	843
2022/11/21	534
2022/11/22	2115
2022/11/23	1820
2022/11/24	681
2022/11/25	2241
2022/11/26	1776
2022/11/27	1064
2022/11/28	679
2022/11/29	2248
2022/11/30	1697
2022/12/1	1592
2022/12/2	1436
2022/12/3	1507
2022/12/4	883
2022/12/5	681
2022/12/6	2159
2022/12/7	1637
2022/12/8	1483
2022/12/9	1520
2022/12/10	1555
2022/12/11	1185
2022/12/12	718
2022/12/13	2515
2022/12/14	1907
2022/12/15	1816
2022/12/16	1705
2022/12/17	1789
2022/12/18	1231
2022/12/19	884
2022/12/20	2699
2022/12/21	2045
2022/12/22	1827
2022/12/23	1645
2022/12/24	1689
2022/12/25	1150
2022/12/26	638
2022/12/27	2200
2022/12/28	1623
2022/12/29	1432
2022/12/30	952
2022/12/31	787
2023/1/1	651
2023/1/2	624
2023/1/3	932
2023/1/4	920
2023/1/5	2009
2023/1/6	1530
2023/1/7	1558
2023/1/8	925
2023/1/9	566
2023/1/10	500
2023/1/11	1824
2023/1/12	1092
2023/1/13	1158
2023/1/14	1036
2023/1/15	568
2023/1/16	351
2023/1/17	1124
2023/1/18	833
2023/1/19	617
2023/1/20	639
2023/1/21	506
2023/1/22	388
2023/1/23	221
2023/1/24	739
2023/1/25	520
2023/1/26	400
2023/1/27	379
2023/1/28	462
2023/1/29	286
2023/1/30	161
2023/1/31	578
2023/2/1	434
2023/2/2	347
2023/2/3	352
2023/2/4	325
2023/2/5	255
2023/2/6	97
2023/2/7	458
2023/2/8	325
2023/2/9	265
2023/2/10	250
2023/2/11	265
2023/2/12	104
2023/2/13	88
2023/2/14	396
2023/2/15	239
2023/2/16	229
2023/2/17	251
2023/2/18	224
2023/2/19	199
2023/2/20	78
2023/2/21	338
2023/2/22	246
2023/2/23	191
2023/2/24	76
2023/2/25	230
2023/2/26	151
2023/2/27	63
2023/2/28	210
2023/3/1	140
2023/3/2	110
2023/3/3	95
2023/3/4	126
2023/3/5	56
2023/3/6	29
2023/3/7	142
2023/3/8	75
2023/3/9	89
2023/3/10	81
2023/3/11	78
2023/3/12	44
2023/3/13	26
2023/3/14	113
2023/3/15	72
2023/3/16	66
2023/3/17	65
2023/3/18	59
2023/3/19	38
2023/3/20	32
2023/3/21	80
2023/3/22	25
2023/3/23	59
2023/3/24	49
2023/3/25	45
2023/3/26	39
2023/3/27	24
2023/3/28	68
2023/3/29	50
2023/3/30	38
2023/3/31	51
2023/4/1	63
2023/4/2	43
2023/4/3	26
2023/4/4	106
2023/4/5	115
2023/4/6	87
2023/4/7	96
2023/4/8	74
2023/4/9	45
2023/4/10	20
2023/4/11	127
2023/4/12	87
2023/4/13	94
2023/4/14	69
2023/4/15	79
2023/4/16	55
2023/4/17	40
2023/4/18	133
2023/4/19	147
2023/4/20	98
2023/4/21	88
2023/4/22	70
2023/4/23	63
2023/4/24	34
2023/4/25	118
2023/4/26	106
2023/4/27	128
2023/4/28	99
2023/4/29	121
2023/4/30	47
2023/5/1	53
2023/5/2	205
2023/5/3	201
2023/5/4	67
2023/5/5	89
2023/5/6	99
2023/5/7	148
2023/5/8	91
