# Supplementary material for: Spectral study of COVID-19 pandemic in Japan: The dependence of spectral gradient on the population size of the community
Source: PLoS One. 2025 Jan 13;20(1):e0314233. doi: 10.1371/journal.pone.0314233 (PMC11730377; doi:10.1371/journal.pone.0314233)
Supplement: S1 Dataset — (ZIP) [file pone.0314233.s001.zip › S1 Dataset/Short_1_40_COVID19_Fukuoka_230518.txt]

714	2
2022/2/1	4770
2022/2/2	4707
2022/2/3	4851
2022/2/4	4098
2022/2/5	3978
2022/2/6	3125
2022/2/7	1534
2022/2/8	4312
2022/2/9	4128
2022/2/10	4561
2022/2/11	4424
2022/2/12	1685
2022/2/13	3431
2022/2/14	1612
2022/2/15	4168
2022/2/16	4174
2022/2/17	3388
2022/2/18	3142
2022/2/19	2889
2022/2/20	2572
2022/2/21	1310
2022/2/22	3392
2022/2/23	3843
2022/2/24	1567
2022/2/25	2969
2022/2/26	3205
2022/2/27	2191
2022/2/28	1108
2022/3/1	2880
2022/3/2	3040
2022/3/3	2326
2022/3/4	2427
2022/3/5	2452
2022/3/6	1984
2022/3/7	997
2022/3/8	2583
2022/3/9	2805
2022/3/10	2289
2022/3/11	2191
2022/3/12	2213
2022/3/13	1880
2022/3/14	848
2022/3/15	2353
2022/3/16	2531
2022/3/17	1929
2022/3/18	1780
2022/3/19	1828
2022/3/20	1401
2022/3/21	803
2022/3/22	604
2022/3/23	2207
2022/3/24	2401
2022/3/25	2148
2022/3/26	2008
2022/3/27	1795
2022/3/28	881
2022/3/29	2300
2022/3/30	2783
2022/3/31	2196
2022/4/1	2267
2022/4/2	2153
2022/4/3	1844
2022/4/4	933
2022/4/5	2481
2022/4/6	2860
2022/4/7	2632
2022/4/8	2496
2022/4/9	2613
2022/4/10	2034
2022/4/11	944
2022/4/12	2813
2022/4/13	3231
2022/4/14	2455
2022/4/15	2458
2022/4/16	2269
2022/4/17	1716
2022/4/18	740
2022/4/19	2426
2022/4/20	2755
2022/4/21	2371
2022/4/22	2286
2022/4/23	2359
2022/4/24	1811
2022/4/25	938
2022/4/26	2631
2022/4/27	2727
2022/4/28	2216
2022/4/29	2079
2022/4/30	969
2022/5/1	1618
2022/5/2	951
2022/5/3	2386
2022/5/4	1471
2022/5/5	1127
2022/5/6	988
2022/5/7	2868
2022/5/8	2645
2022/5/9	1156
2022/5/10	2687
2022/5/11	2764
2022/5/12	2118
2022/5/13	2110
2022/5/14	2076
2022/5/15	1674
2022/5/16	784
2022/5/17	2338
2022/5/18	2589
2022/5/19	2229
2022/5/20	1981
2022/5/21	1971
2022/5/22	1566
2022/5/23	743
2022/5/24	2063
2022/5/25	2053
2022/5/26	1497
2022/5/27	1496
2022/5/28	1420
2022/5/29	1014
2022/5/30	436
2022/5/31	1300
2022/6/1	1366
2022/6/2	1120
2022/6/3	974
2022/6/4	884
2022/6/5	752
2022/6/6	321
2022/6/7	986
2022/6/8	930
2022/6/9	764
2022/6/10	776
2022/6/11	768
2022/6/12	586
2022/6/13	271
2022/6/14	758
2022/6/15	769
2022/6/16	693
2022/6/17	684
2022/6/18	736
2022/6/19	605
2022/6/20	222
2022/6/21	870
2022/6/22	835
2022/6/23	782
2022/6/24	805
2022/6/25	856
2022/6/26	696
2022/6/27	367
2022/6/28	1168
2022/6/29	1292
2022/6/30	1262
2022/7/1	1292
2022/7/2	1341
2022/7/3	1271
2022/7/4	1003
2022/7/5	1864
2022/7/6	2366
2022/7/7	2774
2022/7/8	3068
2022/7/9	3256
2022/7/10	2757
2022/7/11	2354
2022/7/12	4295
2022/7/13	5180
2022/7/14	5718
2022/7/15	6356
2022/7/16	6588
2022/7/17	5859
2022/7/18	4187
2022/7/19	3969
2022/7/20	9136
2022/7/21	10752
2022/7/22	12155
2022/7/23	12619
2022/7/24	10758
2022/7/25	8665
2022/7/26	11956
2022/7/27	11188
2022/7/28	12714
2022/7/29	14060
2022/7/30	13954
2022/7/31	11043
2022/8/1	9386
2022/8/2	10996
2022/8/3	12812
2022/8/4	13387
2022/8/5	12250
2022/8/6	12649
2022/8/7	10767
2022/8/8	8461
2022/8/9	10665
2022/8/10	12260
2022/8/11	13780
2022/8/12	9669
2022/8/13	11057
2022/8/14	8415
2022/8/15	8076
2022/8/16	7434
2022/8/17	10888
2022/8/18	13115
2022/8/19	15726
2022/8/20	14995
2022/8/21	12749
2022/8/22	9336
2022/8/23	11198
2022/8/24	10717
2022/8/25	12695
2022/8/26	10552
2022/8/27	9369
2022/8/28	8249
2022/8/29	5729
2022/8/30	6881
2022/8/31	7012
2022/9/1	7595
2022/9/2	6120
2022/9/3	5685
2022/9/4	4924
2022/9/5	3578
2022/9/6	4753
2022/9/7	4092
2022/9/8	5555
2022/9/9	4819
2022/9/10	4012
2022/9/11	3342
2022/9/12	2542
2022/9/13	3179
2022/9/14	2688
2022/9/15	3493
2022/9/16	2810
2022/9/17	2600
2022/9/18	2411
2022/9/19	1474
2022/9/20	1505
2022/9/21	3664
2022/9/22	2852
2022/9/23	2030
2022/9/24	1065
2022/9/25	1850
2022/9/26	958
2022/9/27	798
2022/9/28	1561
2022/9/29	1506
2022/9/30	1110
2022/10/1	1126
2022/10/2	1164
2022/10/3	353
2022/10/4	1087
2022/10/5	1397
2022/10/6	1108
2022/10/7	952
2022/10/8	908
2022/10/9	903
2022/10/10	331
2022/10/11	280
2022/10/12	1185
2022/10/13	1576
2022/10/14	1158
2022/10/15	1132
2022/10/16	993
2022/10/17	377
2022/10/18	1110
2022/10/19	1499
2022/10/20	1101
2022/10/21	875
2022/10/22	908
2022/10/23	1007
2022/10/24	322
2022/10/25	1232
2022/10/26	1566
2022/10/27	1167
2022/10/28	1082
2022/10/29	1133
2022/10/30	1211
2022/10/31	342
2022/11/1	1414
2022/11/2	1840
2022/11/3	1688
2022/11/4	624
2022/11/5	1676
2022/11/6	1984
2022/11/7	609
2022/11/8	1787
2022/11/9	2434
2022/11/10	2141
2022/11/11	1982
2022/11/12	2047
2022/11/13	1914
2022/11/14	647
2022/11/15	2360
2022/11/16	2992
2022/11/17	2380
2022/11/18	2190
2022/11/19	2265
2022/11/20	2224
2022/11/21	666
2022/11/22	2956
2022/11/23	3609
2022/11/24	1339
2022/11/25	2879
2022/11/26	3638
2022/11/27	2979
2022/11/28	1026
2022/11/29	3142
2022/11/30	4334
2022/12/1	3570
2022/12/2	3160
2022/12/3	2994
2022/12/4	2840
2022/12/5	1188
2022/12/6	4100
2022/12/7	5621
2022/12/8	5165
2022/12/9	4900
2022/12/10	5336
2022/12/11	5025
2022/12/12	1722
2022/12/13	6687
2022/12/14	9084
2022/12/15	7809
2022/12/16	7497
2022/12/17	7307
2022/12/18	7515
2022/12/19	2214
2022/12/20	8611
2022/12/21	11584
2022/12/22	10277
2022/12/23	9558
2022/12/24	8834
2022/12/25	8113
2022/12/26	2721
2022/12/27	10904
2022/12/28	12360
2022/12/29	10987
2022/12/30	8869
2022/12/31	5346
2023/1/1	3565
2023/1/2	3424
2023/1/3	3351
2023/1/4	4580
2023/1/5	13075
2023/1/6	14859
2023/1/7	13963
2023/1/8	11705
2023/1/9	3774
2023/1/10	3120
2023/1/11	10820
2023/1/12	11200
2023/1/13	8186
2023/1/14	7482
2023/1/15	6117
2023/1/16	2007
2023/1/17	6339
2023/1/18	6473
2023/1/19	4399
2023/1/20	3906
2023/1/21	3763
2023/1/22	3044
2023/1/23	1036
2023/1/24	3708
2023/1/25	3608
2023/1/26	2494
2023/1/27	2623
2023/1/28	2774
2023/1/29	2099
2023/1/30	699
2023/1/31	2674
2023/2/1	2644
2023/2/2	2171
2023/2/3	1939
2023/2/4	1714
2023/2/5	1660
2023/2/6	445
2023/2/7	1841
2023/2/8	1929
2023/2/9	1460
2023/2/10	1334
2023/2/11	1204
2023/2/12	491
2023/2/13	289
2023/2/14	1475
2023/2/15	1425
2023/2/16	965
2023/2/17	894
2023/2/18	841
2023/2/19	711
2023/2/20	195
2023/2/21	909
2023/2/22	807
2023/2/23	607
2023/2/24	131
2023/2/25	675
2023/2/26	500
2023/2/27	114
2023/2/28	595
2023/3/1	581
2023/3/2	482
2023/3/3	451
2023/3/4	447
2023/3/5	382
2023/3/6	129
2023/3/7	488
2023/3/8	536
2023/3/9	397
2023/3/10	356
2023/3/11	340
2023/3/12	309
2023/3/13	78
2023/3/14	359
2023/3/15	385
2023/3/16	238
2023/3/17	266
2023/3/18	274
2023/3/19	260
2023/3/20	66
2023/3/21	302
2023/3/22	105
2023/3/23	303
2023/3/24	311
2023/3/25	272
2023/3/26	209
2023/3/27	47
2023/3/28	309
2023/3/29	259
2023/3/30	206
2023/3/31	256
2023/4/1	247
2023/4/2	226
2023/4/3	84
2023/4/4	329
2023/4/5	316
2023/4/6	279
2023/4/7	275
2023/4/8	254
2023/4/9	269
2023/4/10	61
2023/4/11	321
2023/4/12	342
2023/4/13	297
2023/4/14	243
2023/4/15	303
2023/4/16	237
2023/4/17	59
2023/4/18	422
2023/4/19	440
2023/4/20	363
2023/4/21	366
2023/4/22	354
2023/4/23	268
2023/4/24	66
2023/4/25	381
2023/4/26	384
2023/4/27	387
2023/4/28	377
2023/4/29	446
2023/4/30	187
2023/5/1	108
2023/5/2	600
2023/5/3	650
2023/5/4	189
2023/5/5	207
2023/5/6	202
2023/5/7	687
2023/5/8	289
2023/5/9	0
2023/5/10	0
2023/5/11	0
2023/5/12	0
2023/5/13	0
2023/5/14	0
2023/5/15	0
2023/5/16	0
2023/5/17	0
2023/5/18	0
2023/5/19	0
2023/5/20	0
2023/5/21	0
2023/5/22	0
2023/5/23	0
2023/5/24	0
2023/5/25	0
2023/5/26	0
2023/5/27	0
2023/5/28	0
2023/5/29	0
2023/5/30	0
2023/5/31	0
2023/6/1	0
2023/6/2	0
2023/6/3	0
2023/6/4	0
2023/6/5	0
2023/6/6	0
2023/6/7	0
2023/6/8	0
2023/6/9	0
2023/6/10	0
2023/6/11	0
2023/6/12	0
2023/6/13	0
2023/6/14	0
2023/6/15	0
2023/6/16	0
2023/6/17	0
2023/6/18	0
2023/6/19	0
2023/6/20	0
2023/6/21	0
2023/6/22	0
2023/6/23	0
2023/6/24	0
2023/6/25	0
2023/6/26	0
2023/6/27	0
2023/6/28	0
2023/6/29	0
2023/6/30	0
2023/7/1	0
2023/7/2	0
2023/7/3	0
2023/7/4	0
2023/7/5	0
2023/7/6	0
2023/7/7	0
2023/7/8	0
2023/7/9	0
2023/7/10	0
2023/7/11	0
2023/7/12	0
2023/7/13	0
2023/7/14	0
2023/7/15	0
2023/7/16	0
2023/7/17	0
2023/7/18	0
2023/7/19	0
2023/7/20	0
2023/7/21	0
2023/7/22	0
2023/7/23	0
2023/7/24	0
2023/7/25	0
2023/7/26	0
2023/7/27	0
2023/7/28	0
2023/7/29	0
2023/7/30	0
2023/7/31	0
2023/8/1	0
2023/8/2	0
2023/8/3	0
2023/8/4	0
2023/8/5	0
2023/8/6	0
2023/8/7	0
2023/8/8	0
2023/8/9	0
2023/8/10	0
2023/8/11	0
2023/8/12	0
2023/8/13	0
2023/8/14	0
2023/8/15	0
2023/8/16	0
2023/8/17	0
2023/8/18	0
2023/8/19	0
2023/8/20	0
2023/8/21	0
2023/8/22	0
2023/8/23	0
2023/8/24	0
2023/8/25	0
2023/8/26	0
2023/8/27	0
2023/8/28	0
2023/8/29	0
2023/8/30	0
2023/8/31	0
2023/9/1	0
2023/9/2	0
2023/9/3	0
2023/9/4	0
2023/9/5	0
2023/9/6	0
2023/9/7	0
2023/9/8	0
2023/9/9	0
2023/9/10	0
2023/9/11	0
2023/9/12	0
2023/9/13	0
2023/9/14	0
2023/9/15	0
2023/9/16	0
2023/9/17	0
2023/9/18	0
2023/9/19	0
2023/9/20	0
2023/9/21	0
2023/9/22	0
2023/9/23	0
2023/9/24	0
2023/9/25	0
2023/9/26	0
2023/9/27	0
2023/9/28	0
2023/9/29	0
2023/9/30	0
2023/10/1	0
2023/10/2	0
2023/10/3	0
2023/10/4	0
2023/10/5	0
2023/10/6	0
2023/10/7	0
2023/10/8	0
2023/10/9	0
2023/10/10	0
2023/10/11	0
2023/10/12	0
2023/10/13	0
2023/10/14	0
2023/10/15	0
2023/10/16	0
2023/10/17	0
2023/10/18	0
2023/10/19	0
2023/10/20	0
2023/10/21	0
2023/10/22	0
2023/10/23	0
2023/10/24	0
2023/10/25	0
2023/10/26	0
2023/10/27	0
2023/10/28	0
2023/10/29	0
2023/10/30	0
2023/10/31	0
2023/11/1	0
2023/11/2	0
2023/11/3	0
2023/11/4	0
2023/11/5	0
2023/11/6	0
2023/11/7	0
2023/11/8	0
2023/11/9	0
2023/11/10	0
2023/11/11	0
2023/11/12	0
2023/11/13	0
2023/11/14	0
2023/11/15	0
2023/11/16	0
2023/11/17	0
2023/11/18	0
2023/11/19	0
2023/11/20	0
2023/11/21	0
2023/11/22	0
2023/11/23	0
2023/11/24	0
2023/11/25	0
2023/11/26	0
2023/11/27	0
2023/11/28	0
2023/11/29	0
2023/11/30	0
2023/12/1	0
2023/12/2	0
2023/12/3	0
2023/12/4	0
2023/12/5	0
2023/12/6	0
2023/12/7	0
2023/12/8	0
2023/12/9	0
2023/12/10	0
2023/12/11	0
2023/12/12	0
2023/12/13	0
2023/12/14	0
2023/12/15	0
2023/12/16	0
2023/12/17	0
2023/12/18	0
2023/12/19	0
2023/12/20	0
2023/12/21	0
2023/12/22	0
2023/12/23	0
2023/12/24	0
2023/12/25	0
2023/12/26	0
2023/12/27	0
2023/12/28	0
2023/12/29	0
2023/12/30	0
2023/12/31	0
2024/1/1	0
2024/1/2	0
2024/1/3	0
2024/1/4	0
2024/1/5	0
2024/1/6	0
2024/1/7	0
2024/1/8	0
2024/1/9	0
2024/1/10	0
2024/1/11	0
2024/1/12	0
2024/1/13	0
2024/1/14	0
2024/1/15	0
