# Supplementary material for: Spectral study of COVID-19 pandemic in Japan: The dependence of spectral gradient on the population size of the community
Source: PLoS One. 2025 Jan 13;20(1):e0314233. doi: 10.1371/journal.pone.0314233 (PMC11730377; doi:10.1371/journal.pone.0314233)
Supplement: S1 Dataset — (ZIP) [file pone.0314233.s001.zip › S1 Dataset/Short_1_41_COVID19_Saga_230518.txt]

462	2
2022/2/1	584
2022/2/2	525
2022/2/3	543
2022/2/4	520
2022/2/5	510
2022/2/6	416
2022/2/7	299
2022/2/8	554
2022/2/9	541
2022/2/10	490
2022/2/11	455
2022/2/12	251
2022/2/13	460
2022/2/14	269
2022/2/15	508
2022/2/16	465
2022/2/17	466
2022/2/18	416
2022/2/19	371
2022/2/20	305
2022/2/21	182
2022/2/22	421
2022/2/23	438
2022/2/24	190
2022/2/25	411
2022/2/26	353
2022/2/27	282
2022/2/28	202
2022/3/1	371
2022/3/2	380
2022/3/3	322
2022/3/4	376
2022/3/5	388
2022/3/6	260
2022/3/7	161
2022/3/8	447
2022/3/9	320
2022/3/10	312
2022/3/11	291
2022/3/12	306
2022/3/13	220
2022/3/14	161
2022/3/15	388
2022/3/16	317
2022/3/17	311
2022/3/18	233
2022/3/19	195
2022/3/20	137
2022/3/21	100
2022/3/22	70
2022/3/23	281
2022/3/24	256
2022/3/25	226
2022/3/26	257
2022/3/27	258
2022/3/28	167
2022/3/29	359
2022/3/30	416
2022/3/31	408
2022/4/1	347
2022/4/2	319
2022/4/3	284
2022/4/4	160
2022/4/5	446
2022/4/6	400
2022/4/7	411
2022/4/8	371
2022/4/9	400
2022/4/10	332
2022/4/11	190
2022/4/12	618
2022/4/13	515
2022/4/14	500
2022/4/15	500
2022/4/16	509
2022/4/17	365
2022/4/18	209
2022/4/19	691
2022/4/20	511
2022/4/21	504
2022/4/22	440
2022/4/23	434
2022/4/24	362
2022/4/25	182
2022/4/26	599
2022/4/27	468
2022/4/28	379
2022/4/29	344
2022/4/30	126
2022/5/1	275
2022/5/2	138
2022/5/3	400
2022/5/4	154
2022/5/5	172
2022/5/6	202
2022/5/7	475
2022/5/8	288
2022/5/9	167
2022/5/10	442
2022/5/11	310
2022/5/12	324
2022/5/13	308
2022/5/14	285
2022/5/15	208
2022/5/16	113
2022/5/17	315
2022/5/18	216
2022/5/19	274
2022/5/20	263
2022/5/21	275
2022/5/22	185
2022/5/23	116
2022/5/24	344
2022/5/25	254
2022/5/26	228
2022/5/27	213
2022/5/28	156
2022/5/29	125
2022/5/30	75
2022/5/31	211
2022/6/1	132
2022/6/2	138
2022/6/3	108
2022/6/4	112
2022/6/5	91
2022/6/6	37
2022/6/7	157
2022/6/8	112
2022/6/9	128
2022/6/10	130
2022/6/11	129
2022/6/12	101
2022/6/13	45
2022/6/14	191
2022/6/15	158
2022/6/16	179
2022/6/17	140
2022/6/18	129
2022/6/19	115
2022/6/20	81
2022/6/21	189
2022/6/22	184
2022/6/23	200
2022/6/24	157
2022/6/25	178
2022/6/26	158
2022/6/27	85
2022/6/28	310
2022/6/29	301
2022/6/30	307
2022/7/1	334
2022/7/2	390
2022/7/3	199
2022/7/4	391
2022/7/5	592
2022/7/6	634
2022/7/7	694
2022/7/8	683
2022/7/9	670
2022/7/10	529
2022/7/11	668
2022/7/12	1205
2022/7/13	1071
2022/7/14	968
2022/7/15	996
2022/7/16	973
2022/7/17	660
2022/7/18	738
2022/7/19	918
2022/7/20	1802
2022/7/21	1594
2022/7/22	1469
2022/7/23	1461
2022/7/24	757
2022/7/25	1117
2022/7/26	1785
2022/7/27	1696
2022/7/28	1580
2022/7/29	1404
2022/7/30	1524
2022/7/31	1133
2022/8/1	1093
2022/8/2	2055
2022/8/3	1781
2022/8/4	1520
2022/8/5	1630
2022/8/6	1499
2022/8/7	1102
2022/8/8	1339
2022/8/9	2037
2022/8/10	1988
2022/8/11	1679
2022/8/12	1116
2022/8/13	1984
2022/8/14	1096
2022/8/15	1273
2022/8/16	1795
2022/8/17	2989
2022/8/18	2517
2022/8/19	2446
2022/8/20	2566
2022/8/21	1252
2022/8/22	1147
2022/8/23	2951
2022/8/24	1980
2022/8/25	1971
2022/8/26	1565
2022/8/27	1669
2022/8/28	829
2022/8/29	1014
2022/8/30	1962
2022/8/31	1223
2022/9/1	1162
2022/9/2	773
2022/9/3	959
2022/9/4	752
2022/9/5	454
2022/9/6	1334
2022/9/7	913
2022/9/8	907
2022/9/9	765
2022/9/10	738
2022/9/11	459
2022/9/12	334
2022/9/13	874
2022/9/14	586
2022/9/15	508
2022/9/16	400
2022/9/17	507
2022/9/18	343
2022/9/19	197
2022/9/20	237
2022/9/21	736
2022/9/22	433
2022/9/23	311
2022/9/24	161
2022/9/25	333
2022/9/26	148
2022/9/27	323
2022/9/28	343
2022/9/29	300
2022/9/30	249
2022/10/1	245
2022/10/2	244
2022/10/3	86
2022/10/4	298
2022/10/5	242
2022/10/6	203
2022/10/7	172
2022/10/8	163
2022/10/9	128
2022/10/10	39
2022/10/11	51
2022/10/12	330
2022/10/13	261
2022/10/14	202
2022/10/15	211
2022/10/16	189
2022/10/17	65
2022/10/18	277
2022/10/19	242
2022/10/20	225
2022/10/21	206
2022/10/22	184
2022/10/23	178
2022/10/24	63
2022/10/25	308
2022/10/26	235
2022/10/27	217
2022/10/28	167
2022/10/29	247
2022/10/30	212
2022/10/31	77
2022/11/1	338
2022/11/2	349
2022/11/3	341
2022/11/4	112
2022/11/5	376
2022/11/6	372
2022/11/7	99
2022/11/8	507
2022/11/9	542
2022/11/10	426
2022/11/11	397
2022/11/12	456
2022/11/13	355
2022/11/14	121
2022/11/15	685
2022/11/16	586
2022/11/17	498
2022/11/18	460
2022/11/19	520
2022/11/20	501
2022/11/21	163
2022/11/22	996
2022/11/23	792
2022/11/24	211
2022/11/25	865
2022/11/26	754
2022/11/27	611
2022/11/28	199
2022/11/29	1030
2022/11/30	849
2022/12/1	810
2022/12/2	711
2022/12/3	692
2022/12/4	533
2022/12/5	257
2022/12/6	1230
2022/12/7	1181
2022/12/8	982
2022/12/9	1047
2022/12/10	1144
2022/12/11	1097
2022/12/12	395
2022/12/13	2102
2022/12/14	1842
2022/12/15	1636
2022/12/16	1494
2022/12/17	1625
2022/12/18	1326
2022/12/19	497
2022/12/20	2388
2022/12/21	2096
2022/12/22	1847
2022/12/23	1850
2022/12/24	1773
2022/12/25	1353
2022/12/26	504
2022/12/27	2537
2022/12/28	2285
2022/12/29	2006
2022/12/30	1654
2022/12/31	1338
2023/1/1	807
2023/1/2	790
2023/1/3	1066
2023/1/4	1225
2023/1/5	3593
2023/1/6	2953
2023/1/7	2664
2023/1/8	1952
2023/1/9	730
2023/1/10	688
2023/1/11	2746
2023/1/12	2059
2023/1/13	1485
2023/1/14	1264
2023/1/15	1067
2023/1/16	435
2023/1/17	1348
2023/1/18	1065
2023/1/19	840
2023/1/20	630
2023/1/21	681
2023/1/22	498
2023/1/23	229
2023/1/24	807
2023/1/25	563
2023/1/26	428
2023/1/27	424
2023/1/28	436
2023/1/29	352
2023/1/30	132
2023/1/31	531
2023/2/1	352
2023/2/2	332
2023/2/3	299
2023/2/4	289
2023/2/5	237
2023/2/6	91
2023/2/7	356
2023/2/8	280
2023/2/9	265
2023/2/10	246
2023/2/11	232
2023/2/12	77
2023/2/13	72
2023/2/14	264
2023/2/15	201
2023/2/16	157
2023/2/17	132
2023/2/18	120
2023/2/19	84
2023/2/20	32
2023/2/21	145
2023/2/22	117
2023/2/23	111
2023/2/24	35
2023/2/25	121
2023/2/26	76
2023/2/27	31
2023/2/28	110
2023/3/1	103
2023/3/2	88
2023/3/3	94
2023/3/4	86
2023/3/5	64
2023/3/6	35
2023/3/7	118
2023/3/8	97
2023/3/9	78
2023/3/10	78
2023/3/11	71
2023/3/12	46
2023/3/13	11
2023/3/14	54
2023/3/15	49
2023/3/16	29
2023/3/17	41
2023/3/18	24
2023/3/19	30
2023/3/20	9
2023/3/21	40
2023/3/22	15
2023/3/23	51
2023/3/24	47
2023/3/25	40
2023/3/26	28
2023/3/27	8
2023/3/28	42
2023/3/29	41
2023/3/30	26
2023/3/31	28
2023/4/1	44
2023/4/2	26
2023/4/3	13
2023/4/4	46
2023/4/5	34
2023/4/6	47
2023/4/7	42
2023/4/8	42
2023/4/9	38
2023/4/10	15
2023/4/11	59
2023/4/12	52
2023/4/13	52
2023/4/14	37
2023/4/15	38
2023/4/16	17
2023/4/17	10
2023/4/18	68
2023/4/19	43
2023/4/20	47
2023/4/21	47
2023/4/22	44
2023/4/23	23
2023/4/24	13
2023/4/25	44
2023/4/26	48
2023/4/27	41
2023/4/28	42
2023/4/29	45
2023/4/30	12
2023/5/1	9
2023/5/2	98
2023/5/3	75
2023/5/4	28
2023/5/5	19
2023/5/6	33
2023/5/7	87
2023/5/8	30
