# Supplementary material for: Spectral study of COVID-19 pandemic in Japan: The dependence of spectral gradient on the population size of the community
Source: PLoS One. 2025 Jan 13;20(1):e0314233. doi: 10.1371/journal.pone.0314233 (PMC11730377; doi:10.1371/journal.pone.0314233)
Supplement: S1 Dataset — (ZIP) [file pone.0314233.s001.zip › S1 Dataset/Short_1_42_COVID19_Nagasaki_230518.txt]

462	2
2022/2/1	618
2022/2/2	579
2022/2/3	537
2022/2/4	508
2022/2/5	467
2022/2/6	388
2022/2/7	221
2022/2/8	607
2022/2/9	487
2022/2/10	452
2022/2/11	457
2022/2/12	196
2022/2/13	393
2022/2/14	186
2022/2/15	459
2022/2/16	386
2022/2/17	311
2022/2/18	345
2022/2/19	295
2022/2/20	250
2022/2/21	149
2022/2/22	369
2022/2/23	441
2022/2/24	176
2022/2/25	420
2022/2/26	355
2022/2/27	298
2022/2/28	190
2022/3/1	415
2022/3/2	370
2022/3/3	337
2022/3/4	302
2022/3/5	295
2022/3/6	256
2022/3/7	86
2022/3/8	369
2022/3/9	350
2022/3/10	462
2022/3/11	272
2022/3/12	262
2022/3/13	183
2022/3/14	119
2022/3/15	287
2022/3/16	224
2022/3/17	246
2022/3/18	183
2022/3/19	237
2022/3/20	178
2022/3/21	106
2022/3/22	87
2022/3/23	304
2022/3/24	288
2022/3/25	187
2022/3/26	250
2022/3/27	181
2022/3/28	91
2022/3/29	299
2022/3/30	231
2022/3/31	356
2022/4/1	279
2022/4/2	282
2022/4/3	237
2022/4/4	103
2022/4/5	395
2022/4/6	344
2022/4/7	379
2022/4/8	367
2022/4/9	452
2022/4/10	302
2022/4/11	141
2022/4/12	528
2022/4/13	444
2022/4/14	424
2022/4/15	399
2022/4/16	381
2022/4/17	217
2022/4/18	151
2022/4/19	609
2022/4/20	464
2022/4/21	466
2022/4/22	461
2022/4/23	460
2022/4/24	423
2022/4/25	202
2022/4/26	728
2022/4/27	566
2022/4/28	437
2022/4/29	419
2022/4/30	139
2022/5/1	305
2022/5/2	134
2022/5/3	508
2022/5/4	207
2022/5/5	245
2022/5/6	166
2022/5/7	687
2022/5/8	487
2022/5/9	199
2022/5/10	643
2022/5/11	520
2022/5/12	406
2022/5/13	347
2022/5/14	415
2022/5/15	336
2022/5/16	148
2022/5/17	569
2022/5/18	432
2022/5/19	408
2022/5/20	370
2022/5/21	451
2022/5/22	263
2022/5/23	141
2022/5/24	516
2022/5/25	392
2022/5/26	356
2022/5/27	316
2022/5/28	296
2022/5/29	220
2022/5/30	101
2022/5/31	417
2022/6/1	375
2022/6/2	314
2022/6/3	309
2022/6/4	272
2022/6/5	177
2022/6/6	70
2022/6/7	358
2022/6/8	238
2022/6/9	222
2022/6/10	205
2022/6/11	195
2022/6/12	145
2022/6/13	72
2022/6/14	303
2022/6/15	225
2022/6/16	241
2022/6/17	228
2022/6/18	219
2022/6/19	174
2022/6/20	83
2022/6/21	333
2022/6/22	235
2022/6/23	240
2022/6/24	208
2022/6/25	219
2022/6/26	212
2022/6/27	93
2022/6/28	416
2022/6/29	371
2022/6/30	287
2022/7/1	357
2022/7/2	283
2022/7/3	372
2022/7/4	192
2022/7/5	542
2022/7/6	537
2022/7/7	524
2022/7/8	555
2022/7/9	558
2022/7/10	592
2022/7/11	295
2022/7/12	849
2022/7/13	861
2022/7/14	897
2022/7/15	830
2022/7/16	912
2022/7/17	841
2022/7/18	568
2022/7/19	526
2022/7/20	1587
2022/7/21	1615
2022/7/22	1706
2022/7/23	1561
2022/7/24	1637
2022/7/25	815
2022/7/26	2029
2022/7/27	2034
2022/7/28	2363
2022/7/29	2252
2022/7/30	2022
2022/7/31	1793
2022/8/1	1207
2022/8/2	2145
2022/8/3	2605
2022/8/4	2724
2022/8/5	2359
2022/8/6	2377
2022/8/7	2560
2022/8/8	1915
2022/8/9	2546
2022/8/10	3370
2022/8/11	3398
2022/8/12	2392
2022/8/13	2569
2022/8/14	2981
2022/8/15	1941
2022/8/16	1980
2022/8/17	3342
2022/8/18	4529
2022/8/19	4611
2022/8/20	3655
2022/8/21	3657
2022/8/22	1921
2022/8/23	3083
2022/8/24	4316
2022/8/25	3887
2022/8/26	3237
2022/8/27	3087
2022/8/28	2604
2022/8/29	1355
2022/8/30	2222
2022/8/31	2890
2022/9/1	2436
2022/9/2	2003
2022/9/3	1603
2022/9/4	1400
2022/9/5	899
2022/9/6	1450
2022/9/7	1469
2022/9/8	1641
2022/9/9	1701
2022/9/10	1069
2022/9/11	610
2022/9/12	387
2022/9/13	1121
2022/9/14	760
2022/9/15	675
2022/9/16	618
2022/9/17	591
2022/9/18	509
2022/9/19	302
2022/9/20	453
2022/9/21	1008
2022/9/22	672
2022/9/23	509
2022/9/24	273
2022/9/25	471
2022/9/26	279
2022/9/27	397
2022/9/28	389
2022/9/29	408
2022/9/30	354
2022/10/1	311
2022/10/2	254
2022/10/3	137
2022/10/4	421
2022/10/5	313
2022/10/6	295
2022/10/7	268
2022/10/8	227
2022/10/9	148
2022/10/10	124
2022/10/11	138
2022/10/12	357
2022/10/13	360
2022/10/14	322
2022/10/15	267
2022/10/16	237
2022/10/17	99
2022/10/18	366
2022/10/19	314
2022/10/20	236
2022/10/21	218
2022/10/22	227
2022/10/23	233
2022/10/24	91
2022/10/25	416
2022/10/26	384
2022/10/27	377
2022/10/28	305
2022/10/29	374
2022/10/30	340
2022/10/31	145
2022/11/1	688
2022/11/2	540
2022/11/3	525
2022/11/4	125
2022/11/5	675
2022/11/6	468
2022/11/7	185
2022/11/8	690
2022/11/9	567
2022/11/10	541
2022/11/11	521
2022/11/12	540
2022/11/13	499
2022/11/14	220
2022/11/15	779
2022/11/16	605
2022/11/17	524
2022/11/18	581
2022/11/19	515
2022/11/20	447
2022/11/21	232
2022/11/22	873
2022/11/23	782
2022/11/24	344
2022/11/25	867
2022/11/26	693
2022/11/27	526
2022/11/28	263
2022/11/29	1004
2022/11/30	879
2022/12/1	781
2022/12/2	741
2022/12/3	661
2022/12/4	507
2022/12/5	302
2022/12/6	1298
2022/12/7	1235
2022/12/8	1127
2022/12/9	1082
2022/12/10	1167
2022/12/11	1087
2022/12/12	410
2022/12/13	2000
2022/12/14	1808
2022/12/15	1591
2022/12/16	1581
2022/12/17	1664
2022/12/18	1403
2022/12/19	498
2022/12/20	2482
2022/12/21	2262
2022/12/22	1995
2022/12/23	1943
2022/12/24	1829
2022/12/25	1720
2022/12/26	690
2022/12/27	2937
2022/12/28	2660
2022/12/29	2502
2022/12/30	1904
2022/12/31	1294
2023/1/1	1128
2023/1/2	1058
2023/1/3	1176
2023/1/4	1365
2023/1/5	3950
2023/1/6	3615
2023/1/7	2955
2023/1/8	2611
2023/1/9	928
2023/1/10	1071
2023/1/11	3241
2023/1/12	2843
2023/1/13	2075
2023/1/14	1828
2023/1/15	1500
2023/1/16	463
2023/1/17	1907
2023/1/18	1482
2023/1/19	1067
2023/1/20	918
2023/1/21	930
2023/1/22	704
2023/1/23	285
2023/1/24	1024
2023/1/25	800
2023/1/26	536
2023/1/27	647
2023/1/28	600
2023/1/29	490
2023/1/30	189
2023/1/31	727
2023/2/1	603
2023/2/2	453
2023/2/3	433
2023/2/4	481
2023/2/5	329
2023/2/6	125
2023/2/7	556
2023/2/8	440
2023/2/9	382
2023/2/10	344
2023/2/11	327
2023/2/12	152
2023/2/13	116
2023/2/14	404
2023/2/15	314
2023/2/16	236
2023/2/17	197
2023/2/18	190
2023/2/19	196
2023/2/20	61
2023/2/21	194
2023/2/22	179
2023/2/23	157
2023/2/24	78
2023/2/25	185
2023/2/26	115
2023/2/27	47
2023/2/28	180
2023/3/1	163
2023/3/2	130
2023/3/3	120
2023/3/4	111
2023/3/5	100
2023/3/6	42
2023/3/7	155
2023/3/8	133
2023/3/9	111
2023/3/10	117
2023/3/11	112
2023/3/12	65
2023/3/13	19
2023/3/14	120
2023/3/15	75
2023/3/16	79
2023/3/17	78
2023/3/18	59
2023/3/19	46
2023/3/20	20
2023/3/21	114
2023/3/22	20
2023/3/23	94
2023/3/24	67
2023/3/25	50
2023/3/26	36
2023/3/27	12
2023/3/28	71
2023/3/29	39
2023/3/30	38
2023/3/31	39
2023/4/1	46
2023/4/2	28
2023/4/3	12
2023/4/4	87
2023/4/5	56
2023/4/6	57
2023/4/7	72
2023/4/8	58
2023/4/9	43
2023/4/10	16
2023/4/11	68
2023/4/12	62
2023/4/13	59
2023/4/14	75
2023/4/15	47
2023/4/16	29
2023/4/17	11
2023/4/18	54
2023/4/19	64
2023/4/20	66
2023/4/21	68
2023/4/22	67
2023/4/23	38
2023/4/24	5
2023/4/25	82
2023/4/26	92
2023/4/27	61
2023/4/28	91
2023/4/29	86
2023/4/30	23
2023/5/1	30
2023/5/2	130
2023/5/3	130
2023/5/4	38
2023/5/5	48
2023/5/6	48
2023/5/7	114
2023/5/8	27
