# Supplementary material for: Spectral study of COVID-19 pandemic in Japan: The dependence of spectral gradient on the population size of the community
Source: PLoS One. 2025 Jan 13;20(1):e0314233. doi: 10.1371/journal.pone.0314233 (PMC11730377; doi:10.1371/journal.pone.0314233)
Supplement: S1 Dataset — (ZIP) [file pone.0314233.s001.zip › S1 Dataset/Short_1_43_COVID19_Kumamoto_230518.txt]

462	2
2022/2/1	954
2022/2/2	1090
2022/2/3	885
2022/2/4	853
2022/2/5	807
2022/2/6	680
2022/2/7	370
2022/2/8	907
2022/2/9	984
2022/2/10	947
2022/2/11	811
2022/2/12	545
2022/2/13	645
2022/2/14	457
2022/2/15	888
2022/2/16	922
2022/2/17	638
2022/2/18	735
2022/2/19	685
2022/2/20	558
2022/2/21	418
2022/2/22	670
2022/2/23	813
2022/2/24	415
2022/2/25	650
2022/2/26	708
2022/2/27	397
2022/2/28	364
2022/3/1	713
2022/3/2	674
2022/3/3	574
2022/3/4	693
2022/3/5	614
2022/3/6	568
2022/3/7	294
2022/3/8	862
2022/3/9	795
2022/3/10	726
2022/3/11	686
2022/3/12	661
2022/3/13	539
2022/3/14	358
2022/3/15	651
2022/3/16	679
2022/3/17	482
2022/3/18	436
2022/3/19	418
2022/3/20	291
2022/3/21	240
2022/3/22	168
2022/3/23	441
2022/3/24	406
2022/3/25	383
2022/3/26	378
2022/3/27	326
2022/3/28	248
2022/3/29	513
2022/3/30	581
2022/3/31	475
2022/4/1	528
2022/4/2	522
2022/4/3	408
2022/4/4	275
2022/4/5	621
2022/4/6	638
2022/4/7	754
2022/4/8	615
2022/4/9	642
2022/4/10	555
2022/4/11	318
2022/4/12	776
2022/4/13	742
2022/4/14	672
2022/4/15	651
2022/4/16	625
2022/4/17	441
2022/4/18	243
2022/4/19	731
2022/4/20	670
2022/4/21	631
2022/4/22	609
2022/4/23	493
2022/4/24	442
2022/4/25	253
2022/4/26	727
2022/4/27	621
2022/4/28	573
2022/4/29	529
2022/4/30	297
2022/5/1	445
2022/5/2	194
2022/5/3	615
2022/5/4	303
2022/5/5	208
2022/5/6	273
2022/5/7	716
2022/5/8	597
2022/5/9	352
2022/5/10	796
2022/5/11	728
2022/5/12	606
2022/5/13	619
2022/5/14	600
2022/5/15	485
2022/5/16	280
2022/5/17	736
2022/5/18	795
2022/5/19	705
2022/5/20	681
2022/5/21	646
2022/5/22	445
2022/5/23	191
2022/5/24	730
2022/5/25	615
2022/5/26	496
2022/5/27	476
2022/5/28	532
2022/5/29	315
2022/5/30	220
2022/5/31	499
2022/6/1	506
2022/6/2	409
2022/6/3	326
2022/6/4	345
2022/6/5	229
2022/6/6	135
2022/6/7	414
2022/6/8	357
2022/6/9	388
2022/6/10	361
2022/6/11	334
2022/6/12	294
2022/6/13	129
2022/6/14	525
2022/6/15	418
2022/6/16	449
2022/6/17	398
2022/6/18	464
2022/6/19	285
2022/6/20	183
2022/6/21	498
2022/6/22	419
2022/6/23	342
2022/6/24	403
2022/6/25	438
2022/6/26	333
2022/6/27	234
2022/6/28	677
2022/6/29	644
2022/6/30	640
2022/7/1	843
2022/7/2	874
2022/7/3	740
2022/7/4	657
2022/7/5	1589
2022/7/6	1443
2022/7/7	1578
2022/7/8	1672
2022/7/9	1643
2022/7/10	1493
2022/7/11	963
2022/7/12	2333
2022/7/13	2561
2022/7/14	2637
2022/7/15	2643
2022/7/16	2752
2022/7/17	2350
2022/7/18	1441
2022/7/19	1176
2022/7/20	3772
2022/7/21	4240
2022/7/22	4211
2022/7/23	3730
2022/7/24	2822
2022/7/25	2389
2022/7/26	4233
2022/7/27	3977
2022/7/28	4090
2022/7/29	3949
2022/7/30	4086
2022/7/31	3184
2022/8/1	1997
2022/8/2	4163
2022/8/3	4414
2022/8/4	4062
2022/8/5	4065
2022/8/6	3817
2022/8/7	4001
2022/8/8	1339
2022/8/9	4448
2022/8/10	4370
2022/8/11	3745
2022/8/12	2136
2022/8/13	3550
2022/8/14	2966
2022/8/15	1814
2022/8/16	2769
2022/8/17	5157
2022/8/18	5684
2022/8/19	4263
2022/8/20	4254
2022/8/21	3627
2022/8/22	1899
2022/8/23	4618
2022/8/24	4288
2022/8/25	3969
2022/8/26	3186
2022/8/27	3197
2022/8/28	2499
2022/8/29	1045
2022/8/30	3280
2022/8/31	2781
2022/9/1	2346
2022/9/2	2010
2022/9/3	2042
2022/9/4	1730
2022/9/5	815
2022/9/6	2462
2022/9/7	2399
2022/9/8	1624
2022/9/9	1722
2022/9/10	1473
2022/9/11	1141
2022/9/12	567
2022/9/13	1530
2022/9/14	1466
2022/9/15	1128
2022/9/16	1110
2022/9/17	1062
2022/9/18	969
2022/9/19	333
2022/9/20	351
2022/9/21	1681
2022/9/22	1351
2022/9/23	1110
2022/9/24	498
2022/9/25	714
2022/9/26	412
2022/9/27	642
2022/9/28	572
2022/9/29	439
2022/9/30	502
2022/10/1	447
2022/10/2	337
2022/10/3	129
2022/10/4	655
2022/10/5	456
2022/10/6	429
2022/10/7	411
2022/10/8	387
2022/10/9	283
2022/10/10	128
2022/10/11	197
2022/10/12	714
2022/10/13	527
2022/10/14	525
2022/10/15	498
2022/10/16	381
2022/10/17	153
2022/10/18	690
2022/10/19	486
2022/10/20	443
2022/10/21	396
2022/10/22	451
2022/10/23	386
2022/10/24	194
2022/10/25	783
2022/10/26	603
2022/10/27	548
2022/10/28	502
2022/10/29	526
2022/10/30	438
2022/10/31	217
2022/11/1	829
2022/11/2	666
2022/11/3	696
2022/11/4	270
2022/11/5	935
2022/11/6	575
2022/11/7	292
2022/11/8	936
2022/11/9	777
2022/11/10	806
2022/11/11	847
2022/11/12	798
2022/11/13	629
2022/11/14	293
2022/11/15	1250
2022/11/16	1046
2022/11/17	802
2022/11/18	777
2022/11/19	837
2022/11/20	740
2022/11/21	441
2022/11/22	1579
2022/11/23	1232
2022/11/24	423
2022/11/25	1386
2022/11/26	1203
2022/11/27	847
2022/11/28	392
2022/11/29	1694
2022/11/30	1537
2022/12/1	1211
2022/12/2	1196
2022/12/3	1241
2022/12/4	884
2022/12/5	561
2022/12/6	2238
2022/12/7	1830
2022/12/8	1855
2022/12/9	2077
2022/12/10	2237
2022/12/11	1858
2022/12/12	846
2022/12/13	3923
2022/12/14	3545
2022/12/15	3156
2022/12/16	3218
2022/12/17	3203
2022/12/18	2752
2022/12/19	1265
2022/12/20	4874
2022/12/21	4421
2022/12/22	4003
2022/12/23	4135
2022/12/24	3922
2022/12/25	3074
2022/12/26	1350
2022/12/27	5631
2022/12/28	4640
2022/12/29	3982
2022/12/30	3182
2022/12/31	2183
2023/1/1	1465
2023/1/2	1203
2023/1/3	2145
2023/1/4	1758
2023/1/5	6629
2023/1/6	5752
2023/1/7	5286
2023/1/8	3623
2023/1/9	1457
2023/1/10	1422
2023/1/11	5518
2023/1/12	3631
2023/1/13	3125
2023/1/14	2885
2023/1/15	1954
2023/1/16	849
2023/1/17	3002
2023/1/18	2028
2023/1/19	1757
2023/1/20	1577
2023/1/21	1530
2023/1/22	904
2023/1/23	470
2023/1/24	1697
2023/1/25	1173
2023/1/26	872
2023/1/27	858
2023/1/28	875
2023/1/29	605
2023/1/30	264
2023/1/31	1230
2023/2/1	840
2023/2/2	743
2023/2/3	627
2023/2/4	645
2023/2/5	418
2023/2/6	178
2023/2/7	777
2023/2/8	582
2023/2/9	461
2023/2/10	418
2023/2/11	463
2023/2/12	178
2023/2/13	154
2023/2/14	600
2023/2/15	393
2023/2/16	334
2023/2/17	261
2023/2/18	222
2023/2/19	171
2023/2/20	93
2023/2/21	335
2023/2/22	240
2023/2/23	237
2023/2/24	58
2023/2/25	264
2023/2/26	161
2023/2/27	68
2023/2/28	248
2023/3/1	175
2023/3/2	143
2023/3/3	140
2023/3/4	168
2023/3/5	143
2023/3/6	53
2023/3/7	202
2023/3/8	135
2023/3/9	161
2023/3/10	137
2023/3/11	139
2023/3/12	94
2023/3/13	39
2023/3/14	133
2023/3/15	101
2023/3/16	85
2023/3/17	77
2023/3/18	93
2023/3/19	47
2023/3/20	14
2023/3/21	101
2023/3/22	33
2023/3/23	110
2023/3/24	94
2023/3/25	114
2023/3/26	70
2023/3/27	35
2023/3/28	96
2023/3/29	85
2023/3/30	73
2023/3/31	86
2023/4/1	75
2023/4/2	69
2023/4/3	35
2023/4/4	90
2023/4/5	75
2023/4/6	92
2023/4/7	78
2023/4/8	52
2023/4/9	41
2023/4/10	15
2023/4/11	79
2023/4/12	82
2023/4/13	63
2023/4/14	62
2023/4/15	66
2023/4/16	54
2023/4/17	37
2023/4/18	135
2023/4/19	162
2023/4/20	85
2023/4/21	92
2023/4/22	88
2023/4/23	42
2023/4/24	41
2023/4/25	120
2023/4/26	108
2023/4/27	91
2023/4/28	102
2023/4/29	91
2023/4/30	29
2023/5/1	38
2023/5/2	137
2023/5/3	120
2023/5/4	56
2023/5/5	70
2023/5/6	68
2023/5/7	133
2023/5/8	72
