# Supplementary material for: Spectral study of COVID-19 pandemic in Japan: The dependence of spectral gradient on the population size of the community
Source: PLoS One. 2025 Jan 13;20(1):e0314233. doi: 10.1371/journal.pone.0314233 (PMC11730377; doi:10.1371/journal.pone.0314233)
Supplement: S1 Dataset — (ZIP) [file pone.0314233.s001.zip › S1 Dataset/Short_1_44_COVID19_Oita_230518.txt]

462	2
2022/2/1	429
2022/2/2	521
2022/2/3	346
2022/2/4	393
2022/2/5	501
2022/2/6	379
2022/2/7	291
2022/2/8	558
2022/2/9	493
2022/2/10	459
2022/2/11	412
2022/2/12	341
2022/2/13	420
2022/2/14	272
2022/2/15	420
2022/2/16	342
2022/2/17	393
2022/2/18	278
2022/2/19	307
2022/2/20	234
2022/2/21	204
2022/2/22	311
2022/2/23	367
2022/2/24	243
2022/2/25	335
2022/2/26	323
2022/2/27	219
2022/2/28	293
2022/3/1	436
2022/3/2	365
2022/3/3	340
2022/3/4	356
2022/3/5	284
2022/3/6	189
2022/3/7	317
2022/3/8	298
2022/3/9	292
2022/3/10	286
2022/3/11	321
2022/3/12	259
2022/3/13	185
2022/3/14	179
2022/3/15	212
2022/3/16	249
2022/3/17	271
2022/3/18	202
2022/3/19	214
2022/3/20	200
2022/3/21	136
2022/3/22	185
2022/3/23	266
2022/3/24	265
2022/3/25	289
2022/3/26	284
2022/3/27	249
2022/3/28	232
2022/3/29	376
2022/3/30	375
2022/3/31	404
2022/4/1	379
2022/4/2	374
2022/4/3	343
2022/4/4	213
2022/4/5	417
2022/4/6	384
2022/4/7	472
2022/4/8	433
2022/4/9	441
2022/4/10	402
2022/4/11	302
2022/4/12	501
2022/4/13	477
2022/4/14	380
2022/4/15	437
2022/4/16	287
2022/4/17	259
2022/4/18	199
2022/4/19	401
2022/4/20	359
2022/4/21	387
2022/4/22	405
2022/4/23	454
2022/4/24	321
2022/4/25	215
2022/4/26	534
2022/4/27	483
2022/4/28	448
2022/4/29	456
2022/4/30	226
2022/5/1	311
2022/5/2	147
2022/5/3	394
2022/5/4	235
2022/5/5	218
2022/5/6	218
2022/5/7	502
2022/5/8	356
2022/5/9	300
2022/5/10	564
2022/5/11	425
2022/5/12	420
2022/5/13	359
2022/5/14	358
2022/5/15	243
2022/5/16	255
2022/5/17	445
2022/5/18	391
2022/5/19	479
2022/5/20	308
2022/5/21	392
2022/5/22	261
2022/5/23	186
2022/5/24	460
2022/5/25	375
2022/5/26	282
2022/5/27	278
2022/5/28	270
2022/5/29	185
2022/5/30	135
2022/5/31	299
2022/6/1	298
2022/6/2	249
2022/6/3	174
2022/6/4	182
2022/6/5	78
2022/6/6	109
2022/6/7	183
2022/6/8	146
2022/6/9	162
2022/6/10	119
2022/6/11	121
2022/6/12	98
2022/6/13	73
2022/6/14	144
2022/6/15	117
2022/6/16	132
2022/6/17	111
2022/6/18	104
2022/6/19	96
2022/6/20	31
2022/6/21	132
2022/6/22	91
2022/6/23	101
2022/6/24	98
2022/6/25	118
2022/6/26	73
2022/6/27	74
2022/6/28	233
2022/6/29	256
2022/6/30	223
2022/7/1	243
2022/7/2	250
2022/7/3	298
2022/7/4	194
2022/7/5	504
2022/7/6	518
2022/7/7	557
2022/7/8	585
2022/7/9	641
2022/7/10	668
2022/7/11	435
2022/7/12	1113
2022/7/13	1124
2022/7/14	1103
2022/7/15	1041
2022/7/16	1097
2022/7/17	1083
2022/7/18	646
2022/7/19	770
2022/7/20	1940
2022/7/21	1999
2022/7/22	1602
2022/7/23	1596
2022/7/24	1617
2022/7/25	956
2022/7/26	2142
2022/7/27	1913
2022/7/28	1876
2022/7/29	1744
2022/7/30	1807
2022/7/31	1812
2022/8/1	1090
2022/8/2	2108
2022/8/3	2424
2022/8/4	1940
2022/8/5	1982
2022/8/6	1967
2022/8/7	1841
2022/8/8	1025
2022/8/9	2322
2022/8/10	2383
2022/8/11	2143
2022/8/12	1524
2022/8/13	2183
2022/8/14	1970
2022/8/15	1543
2022/8/16	1914
2022/8/17	3027
2022/8/18	2995
2022/8/19	2550
2022/8/20	2524
2022/8/21	2263
2022/8/22	1263
2022/8/23	2643
2022/8/24	2844
2022/8/25	2197
2022/8/26	1841
2022/8/27	1812
2022/8/28	1501
2022/8/29	937
2022/8/30	1902
2022/8/31	1534
2022/9/1	1383
2022/9/2	1223
2022/9/3	1234
2022/9/4	1064
2022/9/5	740
2022/9/6	1628
2022/9/7	1269
2022/9/8	1067
2022/9/9	1029
2022/9/10	979
2022/9/11	706
2022/9/12	455
2022/9/13	939
2022/9/14	771
2022/9/15	643
2022/9/16	558
2022/9/17	609
2022/9/18	485
2022/9/19	340
2022/9/20	294
2022/9/21	929
2022/9/22	551
2022/9/23	523
2022/9/24	277
2022/9/25	449
2022/9/26	318
2022/9/27	177
2022/9/28	430
2022/9/29	314
2022/9/30	247
2022/10/1	287
2022/10/2	300
2022/10/3	179
2022/10/4	265
2022/10/5	310
2022/10/6	285
2022/10/7	254
2022/10/8	205
2022/10/9	183
2022/10/10	123
2022/10/11	107
2022/10/12	342
2022/10/13	368
2022/10/14	288
2022/10/15	301
2022/10/16	245
2022/10/17	189
2022/10/18	347
2022/10/19	374
2022/10/20	275
2022/10/21	247
2022/10/22	269
2022/10/23	238
2022/10/24	166
2022/10/25	355
2022/10/26	345
2022/10/27	272
2022/10/28	232
2022/10/29	315
2022/10/30	268
2022/10/31	171
2022/11/1	374
2022/11/2	430
2022/11/3	393
2022/11/4	242
2022/11/5	398
2022/11/6	402
2022/11/7	213
2022/11/8	435
2022/11/9	540
2022/11/10	453
2022/11/11	492
2022/11/12	497
2022/11/13	398
2022/11/14	358
2022/11/15	564
2022/11/16	718
2022/11/17	546
2022/11/18	530
2022/11/19	581
2022/11/20	546
2022/11/21	343
2022/11/22	869
2022/11/23	946
2022/11/24	543
2022/11/25	823
2022/11/26	840
2022/11/27	720
2022/11/28	398
2022/11/29	770
2022/11/30	1181
2022/12/1	811
2022/12/2	706
2022/12/3	699
2022/12/4	588
2022/12/5	435
2022/12/6	964
2022/12/7	1296
2022/12/8	1129
2022/12/9	1224
2022/12/10	1222
2022/12/11	1142
2022/12/12	796
2022/12/13	1569
2022/12/14	2112
2022/12/15	1887
2022/12/16	1572
2022/12/17	1680
2022/12/18	1541
2022/12/19	1001
2022/12/20	2052
2022/12/21	2888
2022/12/22	2225
2022/12/23	2127
2022/12/24	2122
2022/12/25	1812
2022/12/26	1256
2022/12/27	2404
2022/12/28	3041
2022/12/29	2638
2022/12/30	2172
2022/12/31	1857
2023/1/1	1134
2023/1/2	1273
2023/1/3	1509
2023/1/4	1474
2023/1/5	3496
2023/1/6	4016
2023/1/7	2889
2023/1/8	2146
2023/1/9	1332
2023/1/10	1169
2023/1/11	2496
2023/1/12	2731
2023/1/13	1985
2023/1/14	1668
2023/1/15	1280
2023/1/16	973
2023/1/17	1396
2023/1/18	1519
2023/1/19	1235
2023/1/20	966
2023/1/21	825
2023/1/22	725
2023/1/23	442
2023/1/24	730
2023/1/25	857
2023/1/26	644
2023/1/27	575
2023/1/28	605
2023/1/29	506
2023/1/30	281
2023/1/31	597
2023/2/1	657
2023/2/2	516
2023/2/3	435
2023/2/4	427
2023/2/5	328
2023/2/6	203
2023/2/7	436
2023/2/8	512
2023/2/9	421
2023/2/10	425
2023/2/11	358
2023/2/12	196
2023/2/13	118
2023/2/14	351
2023/2/15	379
2023/2/16	267
2023/2/17	244
2023/2/18	206
2023/2/19	160
2023/2/20	105
2023/2/21	193
2023/2/22	231
2023/2/23	174
2023/2/24	91
2023/2/25	157
2023/2/26	151
2023/2/27	44
2023/2/28	168
2023/3/1	151
2023/3/2	118
2023/3/3	126
2023/3/4	99
2023/3/5	96
2023/3/6	56
2023/3/7	96
2023/3/8	159
2023/3/9	114
2023/3/10	95
2023/3/11	105
2023/3/12	70
2023/3/13	28
2023/3/14	102
2023/3/15	99
2023/3/16	84
2023/3/17	69
2023/3/18	59
2023/3/19	57
2023/3/20	12
2023/3/21	95
2023/3/22	41
2023/3/23	83
2023/3/24	74
2023/3/25	76
2023/3/26	56
2023/3/27	35
2023/3/28	37
2023/3/29	76
2023/3/30	56
2023/3/31	50
2023/4/1	60
2023/4/2	46
2023/4/3	21
2023/4/4	61
2023/4/5	83
2023/4/6	47
2023/4/7	75
2023/4/8	76
2023/4/9	69
2023/4/10	17
2023/4/11	69
2023/4/12	66
2023/4/13	70
2023/4/14	56
2023/4/15	63
2023/4/16	46
2023/4/17	22
2023/4/18	51
2023/4/19	75
2023/4/20	85
2023/4/21	57
2023/4/22	95
2023/4/23	69
2023/4/24	31
2023/4/25	79
2023/4/26	76
2023/4/27	75
2023/4/28	84
2023/4/29	96
2023/4/30	73
2023/5/1	46
2023/5/2	109
2023/5/3	158
2023/5/4	80
2023/5/5	60
2023/5/6	70
2023/5/7	121
2023/5/8	107
