# Supplementary material for: Spectral study of COVID-19 pandemic in Japan: The dependence of spectral gradient on the population size of the community
Source: PLoS One. 2025 Jan 13;20(1):e0314233. doi: 10.1371/journal.pone.0314233 (PMC11730377; doi:10.1371/journal.pone.0314233)
Supplement: S1 Dataset — (ZIP) [file pone.0314233.s001.zip › S1 Dataset/Short_1_45_COVID19_Miyazaki_230518.txt]

462	2
2022/2/1	374
2022/2/2	437
2022/2/3	375
2022/2/4	377
2022/2/5	305
2022/2/6	289
2022/2/7	212
2022/2/8	281
2022/2/9	326
2022/2/10	351
2022/2/11	295
2022/2/12	187
2022/2/13	223
2022/2/14	143
2022/2/15	260
2022/2/16	236
2022/2/17	258
2022/2/18	216
2022/2/19	245
2022/2/20	216
2022/2/21	158
2022/2/22	261
2022/2/23	234
2022/2/24	174
2022/2/25	261
2022/2/26	219
2022/2/27	179
2022/2/28	136
2022/3/1	227
2022/3/2	222
2022/3/3	266
2022/3/4	253
2022/3/5	235
2022/3/6	161
2022/3/7	126
2022/3/8	228
2022/3/9	259
2022/3/10	233
2022/3/11	257
2022/3/12	243
2022/3/13	198
2022/3/14	148
2022/3/15	251
2022/3/16	280
2022/3/17	247
2022/3/18	248
2022/3/19	232
2022/3/20	172
2022/3/21	118
2022/3/22	115
2022/3/23	284
2022/3/24	187
2022/3/25	262
2022/3/26	230
2022/3/27	195
2022/3/28	170
2022/3/29	332
2022/3/30	353
2022/3/31	370
2022/4/1	391
2022/4/2	427
2022/4/3	375
2022/4/4	289
2022/4/5	507
2022/4/6	614
2022/4/7	591
2022/4/8	529
2022/4/9	599
2022/4/10	486
2022/4/11	291
2022/4/12	665
2022/4/13	649
2022/4/14	679
2022/4/15	654
2022/4/16	655
2022/4/17	502
2022/4/18	294
2022/4/19	562
2022/4/20	552
2022/4/21	541
2022/4/22	418
2022/4/23	509
2022/4/24	367
2022/4/25	195
2022/4/26	568
2022/4/27	565
2022/4/28	450
2022/4/29	409
2022/4/30	200
2022/5/1	338
2022/5/2	163
2022/5/3	481
2022/5/4	259
2022/5/5	244
2022/5/6	238
2022/5/7	632
2022/5/8	503
2022/5/9	215
2022/5/10	669
2022/5/11	622
2022/5/12	512
2022/5/13	526
2022/5/14	570
2022/5/15	435
2022/5/16	245
2022/5/17	648
2022/5/18	565
2022/5/19	495
2022/5/20	489
2022/5/21	477
2022/5/22	368
2022/5/23	189
2022/5/24	578
2022/5/25	447
2022/5/26	410
2022/5/27	325
2022/5/28	328
2022/5/29	241
2022/5/30	103
2022/5/31	372
2022/6/1	324
2022/6/2	295
2022/6/3	291
2022/6/4	218
2022/6/5	161
2022/6/6	88
2022/6/7	243
2022/6/8	226
2022/6/9	205
2022/6/10	188
2022/6/11	162
2022/6/12	101
2022/6/13	66
2022/6/14	194
2022/6/15	184
2022/6/16	162
2022/6/17	150
2022/6/18	185
2022/6/19	104
2022/6/20	50
2022/6/21	197
2022/6/22	183
2022/6/23	213
2022/6/24	214
2022/6/25	212
2022/6/26	197
2022/6/27	117
2022/6/28	385
2022/6/29	262
2022/6/30	279
2022/7/1	258
2022/7/2	214
2022/7/3	257
2022/7/4	153
2022/7/5	285
2022/7/6	571
2022/7/7	571
2022/7/8	557
2022/7/9	666
2022/7/10	573
2022/7/11	412
2022/7/12	706
2022/7/13	1199
2022/7/14	966
2022/7/15	1009
2022/7/16	1011
2022/7/17	1026
2022/7/18	832
2022/7/19	565
2022/7/20	1152
2022/7/21	2182
2022/7/22	1935
2022/7/23	1784
2022/7/24	1811
2022/7/25	1026
2022/7/26	1844
2022/7/27	2447
2022/7/28	2416
2022/7/29	2064
2022/7/30	2096
2022/7/31	2029
2022/8/1	1412
2022/8/2	1981
2022/8/3	3126
2022/8/4	2469
2022/8/5	2158
2022/8/6	2355
2022/8/7	2431
2022/8/8	1665
2022/8/9	2406
2022/8/10	3303
2022/8/11	2812
2022/8/12	2110
2022/8/13	2154
2022/8/14	3011
2022/8/15	1530
2022/8/16	2085
2022/8/17	3213
2022/8/18	4114
2022/8/19	3310
2022/8/20	3026
2022/8/21	2811
2022/8/22	1429
2022/8/23	2505
2022/8/24	3781
2022/8/25	2816
2022/8/26	2434
2022/8/27	2284
2022/8/28	1973
2022/8/29	976
2022/8/30	1948
2022/8/31	2284
2022/9/1	1680
2022/9/2	1458
2022/9/3	1374
2022/9/4	1307
2022/9/5	799
2022/9/6	1501
2022/9/7	1797
2022/9/8	1496
2022/9/9	1194
2022/9/10	1111
2022/9/11	1068
2022/9/12	496
2022/9/13	1053
2022/9/14	1148
2022/9/15	800
2022/9/16	819
2022/9/17	767
2022/9/18	702
2022/9/19	314
2022/9/20	279
2022/9/21	978
2022/9/22	953
2022/9/23	558
2022/9/24	394
2022/9/25	364
2022/9/26	494
2022/9/27	365
2022/9/28	304
2022/9/29	324
2022/9/30	271
2022/10/1	305
2022/10/2	199
2022/10/3	112
2022/10/4	406
2022/10/5	322
2022/10/6	240
2022/10/7	239
2022/10/8	228
2022/10/9	162
2022/10/10	119
2022/10/11	134
2022/10/12	312
2022/10/13	300
2022/10/14	275
2022/10/15	247
2022/10/16	208
2022/10/17	84
2022/10/18	368
2022/10/19	329
2022/10/20	253
2022/10/21	223
2022/10/22	289
2022/10/23	187
2022/10/24	113
2022/10/25	396
2022/10/26	292
2022/10/27	241
2022/10/28	269
2022/10/29	306
2022/10/30	207
2022/10/31	118
2022/11/1	398
2022/11/2	397
2022/11/3	407
2022/11/4	104
2022/11/5	461
2022/11/6	271
2022/11/7	142
2022/11/8	508
2022/11/9	432
2022/11/10	402
2022/11/11	387
2022/11/12	422
2022/11/13	263
2022/11/14	169
2022/11/15	606
2022/11/16	495
2022/11/17	401
2022/11/18	384
2022/11/19	427
2022/11/20	381
2022/11/21	199
2022/11/22	752
2022/11/23	739
2022/11/24	279
2022/11/25	603
2022/11/26	695
2022/11/27	404
2022/11/28	223
2022/11/29	813
2022/11/30	691
2022/12/1	631
2022/12/2	554
2022/12/3	564
2022/12/4	449
2022/12/5	266
2022/12/6	1174
2022/12/7	983
2022/12/8	1025
2022/12/9	1055
2022/12/10	1184
2022/12/11	986
2022/12/12	521
2022/12/13	1925
2022/12/14	1754
2022/12/15	1472
2022/12/16	1509
2022/12/17	1475
2022/12/18	1148
2022/12/19	678
2022/12/20	2435
2022/12/21	2164
2022/12/22	1905
2022/12/23	2105
2022/12/24	2159
2022/12/25	1782
2022/12/26	1023
2022/12/27	3248
2022/12/28	2846
2022/12/29	2781
2022/12/30	2090
2022/12/31	1698
2023/1/1	1614
2023/1/2	1469
2023/1/3	1685
2023/1/4	1852
2023/1/5	4498
2023/1/6	4331
2023/1/7	3946
2023/1/8	2674
2023/1/9	1625
2023/1/10	1372
2023/1/11	3696
2023/1/12	2829
2023/1/13	2413
2023/1/14	2076
2023/1/15	1467
2023/1/16	710
2023/1/17	2078
2023/1/18	1447
2023/1/19	1186
2023/1/20	940
2023/1/21	944
2023/1/22	633
2023/1/23	347
2023/1/24	1081
2023/1/25	723
2023/1/26	643
2023/1/27	535
2023/1/28	548
2023/1/29	374
2023/1/30	201
2023/1/31	773
2023/2/1	516
2023/2/2	425
2023/2/3	406
2023/2/4	411
2023/2/5	256
2023/2/6	119
2023/2/7	448
2023/2/8	363
2023/2/9	321
2023/2/10	297
2023/2/11	272
2023/2/12	98
2023/2/13	78
2023/2/14	320
2023/2/15	193
2023/2/16	105
2023/2/17	107
2023/2/18	120
2023/2/19	107
2023/2/20	74
2023/2/21	156
2023/2/22	111
2023/2/23	128
2023/2/24	31
2023/2/25	110
2023/2/26	73
2023/2/27	48
2023/2/28	150
2023/3/1	129
2023/3/2	109
2023/3/3	104
2023/3/4	106
2023/3/5	74
2023/3/6	44
2023/3/7	137
2023/3/8	132
2023/3/9	112
2023/3/10	69
2023/3/11	81
2023/3/12	62
2023/3/13	12
2023/3/14	89
2023/3/15	63
2023/3/16	61
2023/3/17	56
2023/3/18	72
2023/3/19	46
2023/3/20	17
2023/3/21	81
2023/3/22	23
2023/3/23	90
2023/3/24	73
2023/3/25	59
2023/3/26	29
2023/3/27	15
2023/3/28	48
2023/3/29	40
2023/3/30	32
2023/3/31	24
2023/4/1	37
2023/4/2	28
2023/4/3	22
2023/4/4	67
2023/4/5	56
2023/4/6	62
2023/4/7	41
2023/4/8	43
2023/4/9	22
2023/4/10	20
2023/4/11	38
2023/4/12	52
2023/4/13	44
2023/4/14	24
2023/4/15	37
2023/4/16	22
2023/4/17	27
2023/4/18	61
2023/4/19	58
2023/4/20	62
2023/4/21	71
2023/4/22	49
2023/4/23	23
2023/4/24	16
2023/4/25	87
2023/4/26	59
2023/4/27	53
2023/4/28	61
2023/4/29	67
2023/4/30	22
2023/5/1	24
2023/5/2	73
2023/5/3	77
2023/5/4	54
2023/5/5	26
2023/5/6	38
2023/5/7	95
2023/5/8	47
