# Supplementary material for: Spectral study of COVID-19 pandemic in Japan: The dependence of spectral gradient on the population size of the community
Source: PLoS One. 2025 Jan 13;20(1):e0314233. doi: 10.1371/journal.pone.0314233 (PMC11730377; doi:10.1371/journal.pone.0314233)
Supplement: S1 Dataset — (ZIP) [file pone.0314233.s001.zip › S1 Dataset/Short_1_46_COVID19_Kagoshima_230518.txt]

462	2
2022/2/1	728
2022/2/2	633
2022/2/3	592
2022/2/4	653
2022/2/5	633
2022/2/6	424
2022/2/7	299
2022/2/8	668
2022/2/9	767
2022/2/10	626
2022/2/11	557
2022/2/12	345
2022/2/13	432
2022/2/14	315
2022/2/15	648
2022/2/16	610
2022/2/17	511
2022/2/18	458
2022/2/19	449
2022/2/20	343
2022/2/21	274
2022/2/22	497
2022/2/23	550
2022/2/24	270
2022/2/25	557
2022/2/26	553
2022/2/27	327
2022/2/28	305
2022/3/1	577
2022/3/2	479
2022/3/3	425
2022/3/4	425
2022/3/5	374
2022/3/6	303
2022/3/7	204
2022/3/8	455
2022/3/9	399
2022/3/10	322
2022/3/11	341
2022/3/12	340
2022/3/13	275
2022/3/14	170
2022/3/15	415
2022/3/16	384
2022/3/17	341
2022/3/18	324
2022/3/19	368
2022/3/20	290
2022/3/21	224
2022/3/22	203
2022/3/23	496
2022/3/24	516
2022/3/25	479
2022/3/26	545
2022/3/27	444
2022/3/28	312
2022/3/29	737
2022/3/30	703
2022/3/31	696
2022/4/1	716
2022/4/2	699
2022/4/3	642
2022/4/4	344
2022/4/5	753
2022/4/6	705
2022/4/7	740
2022/4/8	641
2022/4/9	760
2022/4/10	578
2022/4/11	308
2022/4/12	751
2022/4/13	655
2022/4/14	693
2022/4/15	604
2022/4/16	701
2022/4/17	636
2022/4/18	259
2022/4/19	794
2022/4/20	785
2022/4/21	814
2022/4/22	734
2022/4/23	828
2022/4/24	754
2022/4/25	375
2022/4/26	927
2022/4/27	913
2022/4/28	755
2022/4/29	718
2022/4/30	392
2022/5/1	610
2022/5/2	338
2022/5/3	808
2022/5/4	498
2022/5/5	483
2022/5/6	445
2022/5/7	1021
2022/5/8	777
2022/5/9	411
2022/5/10	938
2022/5/11	794
2022/5/12	727
2022/5/13	611
2022/5/14	660
2022/5/15	578
2022/5/16	301
2022/5/17	884
2022/5/18	731
2022/5/19	705
2022/5/20	710
2022/5/21	630
2022/5/22	519
2022/5/23	324
2022/5/24	674
2022/5/25	607
2022/5/26	556
2022/5/27	552
2022/5/28	460
2022/5/29	397
2022/5/30	221
2022/5/31	524
2022/6/1	480
2022/6/2	420
2022/6/3	417
2022/6/4	422
2022/6/5	314
2022/6/6	188
2022/6/7	455
2022/6/8	417
2022/6/9	397
2022/6/10	343
2022/6/11	427
2022/6/12	278
2022/6/13	184
2022/6/14	508
2022/6/15	347
2022/6/16	369
2022/6/17	333
2022/6/18	350
2022/6/19	264
2022/6/20	173
2022/6/21	460
2022/6/22	376
2022/6/23	360
2022/6/24	315
2022/6/25	386
2022/6/26	288
2022/6/27	184
2022/6/28	429
2022/6/29	400
2022/6/30	442
2022/7/1	413
2022/7/2	497
2022/7/3	459
2022/7/4	311
2022/7/5	791
2022/7/6	826
2022/7/7	851
2022/7/8	823
2022/7/9	953
2022/7/10	860
2022/7/11	671
2022/7/12	1517
2022/7/13	1579
2022/7/14	1516
2022/7/15	1599
2022/7/16	1701
2022/7/17	1700
2022/7/18	1190
2022/7/19	1291
2022/7/20	2718
2022/7/21	2603
2022/7/22	2816
2022/7/23	2590
2022/7/24	2254
2022/7/25	1867
2022/7/26	3149
2022/7/27	3328
2022/7/28	3183
2022/7/29	3330
2022/7/30	3019
2022/7/31	3184
2022/8/1	1794
2022/8/2	3880
2022/8/3	3356
2022/8/4	3706
2022/8/5	3334
2022/8/6	3356
2022/8/7	3123
2022/8/8	2145
2022/8/9	3868
2022/8/10	3988
2022/8/11	3956
2022/8/12	2908
2022/8/13	3967
2022/8/14	3486
2022/8/15	2626
2022/8/16	3495
2022/8/17	4624
2022/8/18	4948
2022/8/19	4583
2022/8/20	4747
2022/8/21	4502
2022/8/22	3318
2022/8/23	4199
2022/8/24	4843
2022/8/25	4014
2022/8/26	3625
2022/8/27	3656
2022/8/28	3067
2022/8/29	1747
2022/8/30	3824
2022/8/31	3225
2022/9/1	2903
2022/9/2	2332
2022/9/3	2295
2022/9/4	2024
2022/9/5	1382
2022/9/6	2291
2022/9/7	2283
2022/9/8	2066
2022/9/9	1812
2022/9/10	1858
2022/9/11	1847
2022/9/12	1022
2022/9/13	1932
2022/9/14	1853
2022/9/15	1664
2022/9/16	1244
2022/9/17	1139
2022/9/18	1097
2022/9/19	160
2022/9/20	760
2022/9/21	989
2022/9/22	1048
2022/9/23	780
2022/9/24	298
2022/9/25	591
2022/9/26	273
2022/9/27	631
2022/9/28	608
2022/9/29	465
2022/9/30	416
2022/10/1	439
2022/10/2	309
2022/10/3	256
2022/10/4	436
2022/10/5	432
2022/10/6	359
2022/10/7	332
2022/10/8	360
2022/10/9	242
2022/10/10	181
2022/10/11	146
2022/10/12	500
2022/10/13	395
2022/10/14	345
2022/10/15	381
2022/10/16	243
2022/10/17	138
2022/10/18	322
2022/10/19	320
2022/10/20	282
2022/10/21	228
2022/10/22	234
2022/10/23	241
2022/10/24	142
2022/10/25	275
2022/10/26	314
2022/10/27	273
2022/10/28	264
2022/10/29	291
2022/10/30	290
2022/10/31	141
2022/11/1	411
2022/11/2	343
2022/11/3	334
2022/11/4	182
2022/11/5	383
2022/11/6	319
2022/11/7	133
2022/11/8	442
2022/11/9	424
2022/11/10	347
2022/11/11	387
2022/11/12	387
2022/11/13	410
2022/11/14	192
2022/11/15	522
2022/11/16	557
2022/11/17	418
2022/11/18	482
2022/11/19	437
2022/11/20	427
2022/11/21	218
2022/11/22	681
2022/11/23	669
2022/11/24	283
2022/11/25	617
2022/11/26	596
2022/11/27	489
2022/11/28	278
2022/11/29	714
2022/11/30	756
2022/12/1	675
2022/12/2	596
2022/12/3	533
2022/12/4	463
2022/12/5	332
2022/12/6	873
2022/12/7	919
2022/12/8	786
2022/12/9	750
2022/12/10	1015
2022/12/11	944
2022/12/12	534
2022/12/13	1486
2022/12/14	1578
2022/12/15	1444
2022/12/16	1418
2022/12/17	1327
2022/12/18	1302
2022/12/19	769
2022/12/20	2148
2022/12/21	2516
2022/12/22	2204
2022/12/23	2185
2022/12/24	2308
2022/12/25	1963
2022/12/26	1221
2022/12/27	3023
2022/12/28	3224
2022/12/29	2955
2022/12/30	2504
2022/12/31	1959
2023/1/1	1534
2023/1/2	1521
2023/1/3	1449
2023/1/4	1838
2023/1/5	5209
2023/1/6	4644
2023/1/7	4147
2023/1/8	3616
2023/1/9	1894
2023/1/10	1451
2023/1/11	4121
2023/1/12	3471
2023/1/13	2943
2023/1/14	2613
2023/1/15	2051
2023/1/16	1176
2023/1/17	2380
2023/1/18	1948
2023/1/19	1560
2023/1/20	1290
2023/1/21	1233
2023/1/22	1022
2023/1/23	554
2023/1/24	1285
2023/1/25	1232
2023/1/26	827
2023/1/27	808
2023/1/28	902
2023/1/29	658
2023/1/30	297
2023/1/31	844
2023/2/1	805
2023/2/2	754
2023/2/3	668
2023/2/4	614
2023/2/5	530
2023/2/6	248
2023/2/7	670
2023/2/8	609
2023/2/9	533
2023/2/10	488
2023/2/11	386
2023/2/12	198
2023/2/13	150
2023/2/14	548
2023/2/15	377
2023/2/16	327
2023/2/17	257
2023/2/18	285
2023/2/19	220
2023/2/20	127
2023/2/21	391
2023/2/22	330
2023/2/23	226
2023/2/24	121
2023/2/25	214
2023/2/26	208
2023/2/27	77
2023/2/28	210
2023/3/1	210
2023/3/2	167
2023/3/3	181
2023/3/4	159
2023/3/5	124
2023/3/6	49
2023/3/7	220
2023/3/8	184
2023/3/9	167
2023/3/10	161
2023/3/11	136
2023/3/12	97
2023/3/13	57
2023/3/14	165
2023/3/15	126
2023/3/16	123
2023/3/17	121
2023/3/18	123
2023/3/19	118
2023/3/20	44
2023/3/21	135
2023/3/22	66
2023/3/23	157
2023/3/24	142
2023/3/25	146
2023/3/26	92
2023/3/27	45
2023/3/28	114
2023/3/29	115
2023/3/30	113
2023/3/31	89
2023/4/1	108
2023/4/2	94
2023/4/3	34
2023/4/4	126
2023/4/5	111
2023/4/6	83
2023/4/7	66
2023/4/8	70
2023/4/9	55
2023/4/10	30
2023/4/11	73
2023/4/12	93
2023/4/13	79
2023/4/14	79
2023/4/15	68
2023/4/16	71
2023/4/17	39
2023/4/18	87
2023/4/19	103
2023/4/20	80
2023/4/21	86
2023/4/22	82
2023/4/23	54
2023/4/24	28
2023/4/25	90
2023/4/26	82
2023/4/27	56
2023/4/28	68
2023/4/29	68
2023/4/30	36
2023/5/1	26
2023/5/2	128
2023/5/3	111
2023/5/4	63
2023/5/5	68
2023/5/6	29
2023/5/7	168
2023/5/8	86
