# Supplementary material for: Spectral study of COVID-19 pandemic in Japan: The dependence of spectral gradient on the population size of the community
Source: PLoS One. 2025 Jan 13;20(1):e0314233. doi: 10.1371/journal.pone.0314233 (PMC11730377; doi:10.1371/journal.pone.0314233)
Supplement: S1 Dataset — (ZIP) [file pone.0314233.s001.zip › S1 Dataset/Short_1_47_COVID19_Okinawa_230518.txt]

714	2
2022/2/1	726
2022/2/2	773
2022/2/3	664
2022/2/4	689
2022/2/5	685
2022/2/6	501
2022/2/7	322
2022/2/8	676
2022/2/9	678
2022/2/10	686
2022/2/11	656
2022/2/12	340
2022/2/13	552
2022/2/14	288
2022/2/15	702
2022/2/16	670
2022/2/17	705
2022/2/18	678
2022/2/19	644
2022/2/20	542
2022/2/21	315
2022/2/22	628
2022/2/23	778
2022/2/24	353
2022/2/25	763
2022/2/26	881
2022/2/27	648
2022/2/28	377
2022/3/1	1020
2022/3/2	978
2022/3/3	961
2022/3/4	842
2022/3/5	893
2022/3/6	538
2022/3/7	286
2022/3/8	840
2022/3/9	765
2022/3/10	658
2022/3/11	725
2022/3/12	678
2022/3/13	590
2022/3/14	254
2022/3/15	560
2022/3/16	848
2022/3/17	691
2022/3/18	640
2022/3/19	791
2022/3/20	669
2022/3/21	315
2022/3/22	331
2022/3/23	917
2022/3/24	958
2022/3/25	837
2022/3/26	872
2022/3/27	828
2022/3/28	374
2022/3/29	982
2022/3/30	1059
2022/3/31	1138
2022/4/1	1113
2022/4/2	1192
2022/4/3	1055
2022/4/4	512
2022/4/5	1220
2022/4/6	1395
2022/4/7	1377
2022/4/8	1334
2022/4/9	1482
2022/4/10	1170
2022/4/11	598
2022/4/12	1499
2022/4/13	1668
2022/4/14	1413
2022/4/15	1534
2022/4/16	1437
2022/4/17	1277
2022/4/18	614
2022/4/19	1570
2022/4/20	1591
2022/4/21	1586
2022/4/22	1422
2022/4/23	1651
2022/4/24	1330
2022/4/25	473
2022/4/26	1415
2022/4/27	1622
2022/4/28	1687
2022/4/29	1587
2022/4/30	818
2022/5/1	1591
2022/5/2	759
2022/5/3	1801
2022/5/4	1169
2022/5/5	1337
2022/5/6	1385
2022/5/7	2426
2022/5/8	2138
2022/5/9	1073
2022/5/10	2285
2022/5/11	2714
2022/5/12	2305
2022/5/13	2240
2022/5/14	2465
2022/5/15	2046
2022/5/16	1008
2022/5/17	2179
2022/5/18	2550
2022/5/19	2346
2022/5/20	2229
2022/5/21	2210
2022/5/22	1755
2022/5/23	663
2022/5/24	1936
2022/5/25	2066
2022/5/26	1624
2022/5/27	1537
2022/5/28	1514
2022/5/29	1188
2022/5/30	478
2022/5/31	1473
2022/6/1	1478
2022/6/2	1341
2022/6/3	1332
2022/6/4	1363
2022/6/5	1227
2022/6/6	436
2022/6/7	1468
2022/6/8	1616
2022/6/9	1358
2022/6/10	1432
2022/6/11	1366
2022/6/12	1137
2022/6/13	507
2022/6/14	1291
2022/6/15	1430
2022/6/16	1392
2022/6/17	1211
2022/6/18	1282
2022/6/19	1016
2022/6/20	407
2022/6/21	1434
2022/6/22	1592
2022/6/23	1537
2022/6/24	1164
2022/6/25	1522
2022/6/26	1272
2022/6/27	591
2022/6/28	1754
2022/6/29	1731
2022/6/30	1720
2022/7/1	1543
2022/7/2	1695
2022/7/3	1196
2022/7/4	668
2022/7/5	2266
2022/7/6	2241
2022/7/7	2389
2022/7/8	2417
2022/7/9	2518
2022/7/10	2458
2022/7/11	943
2022/7/12	3436
2022/7/13	3518
2022/7/14	3565
2022/7/15	3462
2022/7/16	3904
2022/7/17	4165
2022/7/18	1990
2022/7/19	2055
2022/7/20	5160
2022/7/21	5250
2022/7/22	4654
2022/7/23	5297
2022/7/24	4625
2022/7/25	2562
2022/7/26	5622
2022/7/27	4816
2022/7/28	5442
2022/7/29	5253
2022/7/30	5762
2022/7/31	4406
2022/8/1	3259
2022/8/2	5594
2022/8/3	6180
2022/8/4	5050
2022/8/5	5720
2022/8/6	5066
2022/8/7	4277
2022/8/8	2608
2022/8/9	4289
2022/8/10	5063
2022/8/11	4079
2022/8/12	3605
2022/8/13	3125
2022/8/14	3679
2022/8/15	2082
2022/8/16	4315
2022/8/17	4837
2022/8/18	4511
2022/8/19	3756
2022/8/20	3941
2022/8/21	3244
2022/8/22	1700
2022/8/23	3803
2022/8/24	3729
2022/8/25	3302
2022/8/26	3015
2022/8/27	2898
2022/8/28	2252
2022/8/29	1584
2022/8/30	2723
2022/8/31	2546
2022/9/1	2040
2022/9/2	1987
2022/9/3	2024
2022/9/4	1146
2022/9/5	650
2022/9/6	1637
2022/9/7	1691
2022/9/8	1027
2022/9/9	1183
2022/9/10	881
2022/9/11	721
2022/9/12	453
2022/9/13	831
2022/9/14	824
2022/9/15	753
2022/9/16	686
2022/9/17	662
2022/9/18	534
2022/9/19	294
2022/9/20	316
2022/9/21	782
2022/9/22	670
2022/9/23	639
2022/9/24	338
2022/9/25	533
2022/9/26	284
2022/9/27	573
2022/9/28	473
2022/9/29	569
2022/9/30	439
2022/10/1	476
2022/10/2	304
2022/10/3	208
2022/10/4	512
2022/10/5	406
2022/10/6	394
2022/10/7	352
2022/10/8	446
2022/10/9	227
2022/10/10	104
2022/10/11	159
2022/10/12	613
2022/10/13	412
2022/10/14	311
2022/10/15	283
2022/10/16	164
2022/10/17	79
2022/10/18	356
2022/10/19	339
2022/10/20	311
2022/10/21	215
2022/10/22	326
2022/10/23	192
2022/10/24	79
2022/10/25	274
2022/10/26	311
2022/10/27	282
2022/10/28	265
2022/10/29	254
2022/10/30	240
2022/10/31	119
2022/11/1	363
2022/11/2	381
2022/11/3	275
2022/11/4	141
2022/11/5	350
2022/11/6	269
2022/11/7	132
2022/11/8	395
2022/11/9	380
2022/11/10	348
2022/11/11	312
2022/11/12	295
2022/11/13	201
2022/11/14	138
2022/11/15	396
2022/11/16	362
2022/11/17	352
2022/11/18	343
2022/11/19	380
2022/11/20	262
2022/11/21	156
2022/11/22	447
2022/11/23	561
2022/11/24	250
2022/11/25	571
2022/11/26	462
2022/11/27	399
2022/11/28	189
2022/11/29	632
2022/11/30	661
2022/12/1	601
2022/12/2	519
2022/12/3	617
2022/12/4	447
2022/12/5	231
2022/12/6	813
2022/12/7	719
2022/12/8	710
2022/12/9	647
2022/12/10	646
2022/12/11	511
2022/12/12	333
2022/12/13	927
2022/12/14	833
2022/12/15	789
2022/12/16	690
2022/12/17	738
2022/12/18	511
2022/12/19	306
2022/12/20	880
2022/12/21	938
2022/12/22	1012
2022/12/23	1035
2022/12/24	973
2022/12/25	718
2022/12/26	399
2022/12/27	1242
2022/12/28	1435
2022/12/29	1443
2022/12/30	1171
2022/12/31	939
2023/1/1	752
2023/1/2	618
2023/1/3	784
2023/1/4	1039
2023/1/5	2383
2023/1/6	2082
2023/1/7	2219
2023/1/8	1347
2023/1/9	872
2023/1/10	831
2023/1/11	1850
2023/1/12	1611
2023/1/13	1387
2023/1/14	1209
2023/1/15	815
2023/1/16	433
2023/1/17	967
2023/1/18	713
2023/1/19	608
2023/1/20	568
2023/1/21	489
2023/1/22	412
2023/1/23	213
2023/1/24	665
2023/1/25	614
2023/1/26	407
2023/1/27	438
2023/1/28	353
2023/1/29	275
2023/1/30	153
2023/1/31	426
2023/2/1	384
2023/2/2	331
2023/2/3	316
2023/2/4	289
2023/2/5	247
2023/2/6	164
2023/2/7	300
2023/2/8	289
2023/2/9	240
2023/2/10	194
2023/2/11	162
2023/2/12	86
2023/2/13	57
2023/2/14	209
2023/2/15	138
2023/2/16	102
2023/2/17	109
2023/2/18	93
2023/2/19	83
2023/2/20	35
2023/2/21	118
2023/2/22	115
2023/2/23	91
2023/2/24	31
2023/2/25	85
2023/2/26	67
2023/2/27	26
2023/2/28	89
2023/3/1	84
2023/3/2	77
2023/3/3	91
2023/3/4	80
2023/3/5	52
2023/3/6	32
2023/3/7	121
2023/3/8	101
2023/3/9	115
2023/3/10	88
2023/3/11	74
2023/3/12	55
2023/3/13	42
2023/3/14	122
2023/3/15	93
2023/3/16	77
2023/3/17	66
2023/3/18	85
2023/3/19	37
2023/3/20	22
2023/3/21	121
2023/3/22	47
2023/3/23	113
2023/3/24	102
2023/3/25	90
2023/3/26	51
2023/3/27	25
2023/3/28	75
2023/3/29	71
2023/3/30	91
2023/3/31	56
2023/4/1	88
2023/4/2	59
2023/4/3	28
2023/4/4	100
2023/4/5	112
2023/4/6	81
2023/4/7	79
2023/4/8	99
2023/4/9	67
2023/4/10	27
2023/4/11	146
2023/4/12	147
2023/4/13	161
2023/4/14	159
2023/4/15	155
2023/4/16	133
2023/4/17	64
2023/4/18	191
2023/4/19	191
2023/4/20	198
2023/4/21	165
2023/4/22	190
2023/4/23	164
2023/4/24	90
2023/4/25	297
2023/4/26	248
2023/4/27	254
2023/4/28	227
2023/4/29	255
2023/4/30	85
2023/5/1	99
2023/5/2	382
2023/5/3	347
2023/5/4	150
2023/5/5	169
2023/5/6	120
2023/5/7	249
2023/5/8	147
2023/5/9	0
2023/5/10	0
2023/5/11	0
2023/5/12	0
2023/5/13	0
2023/5/14	0
2023/5/15	0
2023/5/16	0
2023/5/17	0
2023/5/18	0
2023/5/19	0
2023/5/20	0
2023/5/21	0
2023/5/22	0
2023/5/23	0
2023/5/24	0
2023/5/25	0
2023/5/26	0
2023/5/27	0
2023/5/28	0
2023/5/29	0
2023/5/30	0
2023/5/31	0
2023/6/1	0
2023/6/2	0
2023/6/3	0
2023/6/4	0
2023/6/5	0
2023/6/6	0
2023/6/7	0
2023/6/8	0
2023/6/9	0
2023/6/10	0
2023/6/11	0
2023/6/12	0
2023/6/13	0
2023/6/14	0
2023/6/15	0
2023/6/16	0
2023/6/17	0
2023/6/18	0
2023/6/19	0
2023/6/20	0
2023/6/21	0
2023/6/22	0
2023/6/23	0
2023/6/24	0
2023/6/25	0
2023/6/26	0
2023/6/27	0
2023/6/28	0
2023/6/29	0
2023/6/30	0
2023/7/1	0
2023/7/2	0
2023/7/3	0
2023/7/4	0
2023/7/5	0
2023/7/6	0
2023/7/7	0
2023/7/8	0
2023/7/9	0
2023/7/10	0
2023/7/11	0
2023/7/12	0
2023/7/13	0
2023/7/14	0
2023/7/15	0
2023/7/16	0
2023/7/17	0
2023/7/18	0
2023/7/19	0
2023/7/20	0
2023/7/21	0
2023/7/22	0
2023/7/23	0
2023/7/24	0
2023/7/25	0
2023/7/26	0
2023/7/27	0
2023/7/28	0
2023/7/29	0
2023/7/30	0
2023/7/31	0
2023/8/1	0
2023/8/2	0
2023/8/3	0
2023/8/4	0
2023/8/5	0
2023/8/6	0
2023/8/7	0
2023/8/8	0
2023/8/9	0
2023/8/10	0
2023/8/11	0
2023/8/12	0
2023/8/13	0
2023/8/14	0
2023/8/15	0
2023/8/16	0
2023/8/17	0
2023/8/18	0
2023/8/19	0
2023/8/20	0
2023/8/21	0
2023/8/22	0
2023/8/23	0
2023/8/24	0
2023/8/25	0
2023/8/26	0
2023/8/27	0
2023/8/28	0
2023/8/29	0
2023/8/30	0
2023/8/31	0
2023/9/1	0
2023/9/2	0
2023/9/3	0
2023/9/4	0
2023/9/5	0
2023/9/6	0
2023/9/7	0
2023/9/8	0
2023/9/9	0
2023/9/10	0
2023/9/11	0
2023/9/12	0
2023/9/13	0
2023/9/14	0
2023/9/15	0
2023/9/16	0
2023/9/17	0
2023/9/18	0
2023/9/19	0
2023/9/20	0
2023/9/21	0
2023/9/22	0
2023/9/23	0
2023/9/24	0
2023/9/25	0
2023/9/26	0
2023/9/27	0
2023/9/28	0
2023/9/29	0
2023/9/30	0
2023/10/1	0
2023/10/2	0
2023/10/3	0
2023/10/4	0
2023/10/5	0
2023/10/6	0
2023/10/7	0
2023/10/8	0
2023/10/9	0
2023/10/10	0
2023/10/11	0
2023/10/12	0
2023/10/13	0
2023/10/14	0
2023/10/15	0
2023/10/16	0
2023/10/17	0
2023/10/18	0
2023/10/19	0
2023/10/20	0
2023/10/21	0
2023/10/22	0
2023/10/23	0
2023/10/24	0
2023/10/25	0
2023/10/26	0
2023/10/27	0
2023/10/28	0
2023/10/29	0
2023/10/30	0
2023/10/31	0
2023/11/1	0
2023/11/2	0
2023/11/3	0
2023/11/4	0
2023/11/5	0
2023/11/6	0
2023/11/7	0
2023/11/8	0
2023/11/9	0
2023/11/10	0
2023/11/11	0
2023/11/12	0
2023/11/13	0
2023/11/14	0
2023/11/15	0
2023/11/16	0
2023/11/17	0
2023/11/18	0
2023/11/19	0
2023/11/20	0
2023/11/21	0
2023/11/22	0
2023/11/23	0
2023/11/24	0
2023/11/25	0
2023/11/26	0
2023/11/27	0
2023/11/28	0
2023/11/29	0
2023/11/30	0
2023/12/1	0
2023/12/2	0
2023/12/3	0
2023/12/4	0
2023/12/5	0
2023/12/6	0
2023/12/7	0
2023/12/8	0
2023/12/9	0
2023/12/10	0
2023/12/11	0
2023/12/12	0
2023/12/13	0
2023/12/14	0
2023/12/15	0
2023/12/16	0
2023/12/17	0
2023/12/18	0
2023/12/19	0
2023/12/20	0
2023/12/21	0
2023/12/22	0
2023/12/23	0
2023/12/24	0
2023/12/25	0
2023/12/26	0
2023/12/27	0
2023/12/28	0
2023/12/29	0
2023/12/30	0
2023/12/31	0
2024/1/1	0
2024/1/2	0
2024/1/3	0
2024/1/4	0
2024/1/5	0
2024/1/6	0
2024/1/7	0
2024/1/8	0
2024/1/9	0
2024/1/10	0
2024/1/11	0
2024/1/12	0
2024/1/13	0
2024/1/14	0
2024/1/15	0
