# Supplementary material for: Spectral study of COVID-19 pandemic in Japan: The dependence of spectral gradient on the population size of the community
Source: PLoS One. 2025 Jan 13;20(1):e0314233. doi: 10.1371/journal.pone.0314233 (PMC11730377; doi:10.1371/journal.pone.0314233)
Supplement: S1 Dataset — (ZIP) [file pone.0314233.s001.zip › S1 Dataset/Short_1_4_COVID19_Miyagi_230518.txt]

714	2
2022/2/1	505
2022/2/2	723
2022/2/3	689
2022/2/4	649
2022/2/5	819
2022/2/6	602
2022/2/7	376
2022/2/8	692
2022/2/9	1030
2022/2/10	693
2022/2/11	761
2022/2/12	531
2022/2/13	669
2022/2/14	394
2022/2/15	896
2022/2/16	851
2022/2/17	903
2022/2/18	728
2022/2/19	850
2022/2/20	685
2022/2/21	328
2022/2/22	703
2022/2/23	928
2022/2/24	405
2022/2/25	600
2022/2/26	848
2022/2/27	534
2022/2/28	395
2022/3/1	666
2022/3/2	885
2022/3/3	612
2022/3/4	662
2022/3/5	723
2022/3/6	661
2022/3/7	317
2022/3/8	650
2022/3/9	847
2022/3/10	651
2022/3/11	573
2022/3/12	665
2022/3/13	520
2022/3/14	245
2022/3/15	576
2022/3/16	750
2022/3/17	530
2022/3/18	514
2022/3/19	572
2022/3/20	495
2022/3/21	266
2022/3/22	233
2022/3/23	551
2022/3/24	674
2022/3/25	465
2022/3/26	557
2022/3/27	487
2022/3/28	275
2022/3/29	591
2022/3/30	755
2022/3/31	584
2022/4/1	571
2022/4/2	644
2022/4/3	577
2022/4/4	256
2022/4/5	672
2022/4/6	803
2022/4/7	633
2022/4/8	625
2022/4/9	580
2022/4/10	568
2022/4/11	304
2022/4/12	597
2022/4/13	772
2022/4/14	590
2022/4/15	493
2022/4/16	569
2022/4/17	416
2022/4/18	208
2022/4/19	589
2022/4/20	739
2022/4/21	525
2022/4/22	648
2022/4/23	690
2022/4/24	528
2022/4/25	245
2022/4/26	556
2022/4/27	684
2022/4/28	422
2022/4/29	462
2022/4/30	268
2022/5/1	316
2022/5/2	211
2022/5/3	408
2022/5/4	322
2022/5/5	224
2022/5/6	203
2022/5/7	530
2022/5/8	587
2022/5/9	222
2022/5/10	629
2022/5/11	647
2022/5/12	464
2022/5/13	469
2022/5/14	534
2022/5/15	438
2022/5/16	194
2022/5/17	535
2022/5/18	632
2022/5/19	492
2022/5/20	591
2022/5/21	456
2022/5/22	454
2022/5/23	198
2022/5/24	450
2022/5/25	477
2022/5/26	398
2022/5/27	436
2022/5/28	400
2022/5/29	301
2022/5/30	142
2022/5/31	300
2022/6/1	366
2022/6/2	243
2022/6/3	299
2022/6/4	263
2022/6/5	218
2022/6/6	114
2022/6/7	262
2022/6/8	322
2022/6/9	279
2022/6/10	329
2022/6/11	261
2022/6/12	231
2022/6/13	110
2022/6/14	289
2022/6/15	356
2022/6/16	272
2022/6/17	220
2022/6/18	286
2022/6/19	213
2022/6/20	79
2022/6/21	250
2022/6/22	271
2022/6/23	208
2022/6/24	220
2022/6/25	206
2022/6/26	148
2022/6/27	82
2022/6/28	237
2022/6/29	218
2022/6/30	218
2022/7/1	218
2022/7/2	246
2022/7/3	200
2022/7/4	100
2022/7/5	442
2022/7/6	491
2022/7/7	403
2022/7/8	432
2022/7/9	513
2022/7/10	425
2022/7/11	186
2022/7/12	730
2022/7/13	870
2022/7/14	808
2022/7/15	851
2022/7/16	958
2022/7/17	875
2022/7/18	598
2022/7/19	432
2022/7/20	2094
2022/7/21	2205
2022/7/22	2508
2022/7/23	2208
2022/7/24	2017
2022/7/25	1855
2022/7/26	2504
2022/7/27	2447
2022/7/28	3174
2022/7/29	3711
2022/7/30	2948
2022/7/31	2792
2022/8/1	1333
2022/8/2	3276
2022/8/3	3471
2022/8/4	2942
2022/8/5	3093
2022/8/6	3035
2022/8/7	2448
2022/8/8	1500
2022/8/9	3585
2022/8/10	4199
2022/8/11	3267
2022/8/12	2044
2022/8/13	3182
2022/8/14	2418
2022/8/15	1514
2022/8/16	2947
2022/8/17	3624
2022/8/18	4042
2022/8/19	4567
2022/8/20	4784
2022/8/21	3255
2022/8/22	1728
2022/8/23	4112
2022/8/24	3896
2022/8/25	3158
2022/8/26	2765
2022/8/27	2561
2022/8/28	2209
2022/8/29	1135
2022/8/30	2891
2022/8/31	2652
2022/9/1	2104
2022/9/2	2075
2022/9/3	1636
2022/9/4	1492
2022/9/5	655
2022/9/6	2377
2022/9/7	1899
2022/9/8	1609
2022/9/9	1297
2022/9/10	1277
2022/9/11	881
2022/9/12	459
2022/9/13	1729
2022/9/14	1295
2022/9/15	1032
2022/9/16	930
2022/9/17	999
2022/9/18	801
2022/9/19	453
2022/9/20	351
2022/9/21	1458
2022/9/22	1035
2022/9/23	861
2022/9/24	325
2022/9/25	858
2022/9/26	514
2022/9/27	820
2022/9/28	1107
2022/9/29	881
2022/9/30	656
2022/10/1	719
2022/10/2	633
2022/10/3	368
2022/10/4	697
2022/10/5	818
2022/10/6	693
2022/10/7	544
2022/10/8	502
2022/10/9	451
2022/10/10	349
2022/10/11	297
2022/10/12	936
2022/10/13	978
2022/10/14	771
2022/10/15	787
2022/10/16	633
2022/10/17	382
2022/10/18	820
2022/10/19	965
2022/10/20	797
2022/10/21	663
2022/10/22	825
2022/10/23	708
2022/10/24	480
2022/10/25	952
2022/10/26	1115
2022/10/27	1059
2022/10/28	920
2022/10/29	1160
2022/10/30	1080
2022/10/31	816
2022/11/1	1570
2022/11/2	2029
2022/11/3	2024
2022/11/4	1148
2022/11/5	2231
2022/11/6	2107
2022/11/7	1111
2022/11/8	2195
2022/11/9	2729
2022/11/10	2534
2022/11/11	2255
2022/11/12	2410
2022/11/13	2195
2022/11/14	1470
2022/11/15	2970
2022/11/16	3353
2022/11/17	3210
2022/11/18	2783
2022/11/19	2972
2022/11/20	2622
2022/11/21	1696
2022/11/22	3756
2022/11/23	4448
2022/11/24	2733
2022/11/25	3394
2022/11/26	4013
2022/11/27	3552
2022/11/28	1773
2022/11/29	3774
2022/11/30	4450
2022/12/1	3723
2022/12/2	3589
2022/12/3	3313
2022/12/4	2717
2022/12/5	1734
2022/12/6	3676
2022/12/7	4199
2022/12/8	3821
2022/12/9	3526
2022/12/10	3608
2022/12/11	3209
2022/12/12	2064
2022/12/13	4166
2022/12/14	4724
2022/12/15	4038
2022/12/16	3605
2022/12/17	3608
2022/12/18	3049
2022/12/19	1759
2022/12/20	3603
2022/12/21	4127
2022/12/22	3740
2022/12/23	3476
2022/12/24	3529
2022/12/25	3050
2022/12/26	1779
2022/12/27	3502
2022/12/28	3888
2022/12/29	3717
2022/12/30	2661
2022/12/31	1893
2023/1/1	1715
2023/1/2	1450
2023/1/3	1912
2023/1/4	2032
2023/1/5	3478
2023/1/6	3973
2023/1/7	3808
2023/1/8	3014
2023/1/9	1649
2023/1/10	1233
2023/1/11	2697
2023/1/12	2873
2023/1/13	2240
2023/1/14	1996
2023/1/15	1607
2023/1/16	889
2023/1/17	1766
2023/1/18	1811
2023/1/19	1555
2023/1/20	1208
2023/1/21	1263
2023/1/22	1007
2023/1/23	583
2023/1/24	1286
2023/1/25	1262
2023/1/26	972
2023/1/27	942
2023/1/28	949
2023/1/29	816
2023/1/30	416
2023/1/31	891
2023/2/1	937
2023/2/2	778
2023/2/3	601
2023/2/4	669
2023/2/5	511
2023/2/6	336
2023/2/7	683
2023/2/8	665
2023/2/9	605
2023/2/10	532
2023/2/11	488
2023/2/12	337
2023/2/13	188
2023/2/14	627
2023/2/15	669
2023/2/16	484
2023/2/17	396
2023/2/18	434
2023/2/19	366
2023/2/20	255
2023/2/21	442
2023/2/22	496
2023/2/23	418
2023/2/24	150
2023/2/25	376
2023/2/26	324
2023/2/27	187
2023/2/28	297
2023/3/1	349
2023/3/2	281
2023/3/3	238
2023/3/4	270
2023/3/5	230
2023/3/6	166
2023/3/7	310
2023/3/8	251
2023/3/9	217
2023/3/10	244
2023/3/11	225
2023/3/12	167
2023/3/13	99
2023/3/14	225
2023/3/15	232
2023/3/16	179
2023/3/17	197
2023/3/18	150
2023/3/19	127
2023/3/20	89
2023/3/21	186
2023/3/22	120
2023/3/23	188
2023/3/24	209
2023/3/25	184
2023/3/26	139
2023/3/27	86
2023/3/28	155
2023/3/29	174
2023/3/30	159
2023/3/31	123
2023/4/1	150
2023/4/2	155
2023/4/3	98
2023/4/4	143
2023/4/5	184
2023/4/6	146
2023/4/7	142
2023/4/8	150
2023/4/9	137
2023/4/10	64
2023/4/11	180
2023/4/12	189
2023/4/13	162
2023/4/14	164
2023/4/15	165
2023/4/16	126
2023/4/17	74
2023/4/18	170
2023/4/19	216
2023/4/20	213
2023/4/21	208
2023/4/22	203
2023/4/23	134
2023/4/24	110
2023/4/25	219
2023/4/26	255
2023/4/27	247
2023/4/28	229
2023/4/29	272
2023/4/30	131
2023/5/1	97
2023/5/2	258
2023/5/3	343
2023/5/4	192
2023/5/5	105
2023/5/6	154
2023/5/7	293
2023/5/8	208
2023/5/9	0
2023/5/10	0
2023/5/11	0
2023/5/12	0
2023/5/13	0
2023/5/14	0
2023/5/15	0
2023/5/16	0
2023/5/17	0
2023/5/18	0
2023/5/19	0
2023/5/20	0
2023/5/21	0
2023/5/22	0
2023/5/23	0
2023/5/24	0
2023/5/25	0
2023/5/26	0
2023/5/27	0
2023/5/28	0
2023/5/29	0
2023/5/30	0
2023/5/31	0
2023/6/1	0
2023/6/2	0
2023/6/3	0
2023/6/4	0
2023/6/5	0
2023/6/6	0
2023/6/7	0
2023/6/8	0
2023/6/9	0
2023/6/10	0
2023/6/11	0
2023/6/12	0
2023/6/13	0
2023/6/14	0
2023/6/15	0
2023/6/16	0
2023/6/17	0
2023/6/18	0
2023/6/19	0
2023/6/20	0
2023/6/21	0
2023/6/22	0
2023/6/23	0
2023/6/24	0
2023/6/25	0
2023/6/26	0
2023/6/27	0
2023/6/28	0
2023/6/29	0
2023/6/30	0
2023/7/1	0
2023/7/2	0
2023/7/3	0
2023/7/4	0
2023/7/5	0
2023/7/6	0
2023/7/7	0
2023/7/8	0
2023/7/9	0
2023/7/10	0
2023/7/11	0
2023/7/12	0
2023/7/13	0
2023/7/14	0
2023/7/15	0
2023/7/16	0
2023/7/17	0
2023/7/18	0
2023/7/19	0
2023/7/20	0
2023/7/21	0
2023/7/22	0
2023/7/23	0
2023/7/24	0
2023/7/25	0
2023/7/26	0
2023/7/27	0
2023/7/28	0
2023/7/29	0
2023/7/30	0
2023/7/31	0
2023/8/1	0
2023/8/2	0
2023/8/3	0
2023/8/4	0
2023/8/5	0
2023/8/6	0
2023/8/7	0
2023/8/8	0
2023/8/9	0
2023/8/10	0
2023/8/11	0
2023/8/12	0
2023/8/13	0
2023/8/14	0
2023/8/15	0
2023/8/16	0
2023/8/17	0
2023/8/18	0
2023/8/19	0
2023/8/20	0
2023/8/21	0
2023/8/22	0
2023/8/23	0
2023/8/24	0
2023/8/25	0
2023/8/26	0
2023/8/27	0
2023/8/28	0
2023/8/29	0
2023/8/30	0
2023/8/31	0
2023/9/1	0
2023/9/2	0
2023/9/3	0
2023/9/4	0
2023/9/5	0
2023/9/6	0
2023/9/7	0
2023/9/8	0
2023/9/9	0
2023/9/10	0
2023/9/11	0
2023/9/12	0
2023/9/13	0
2023/9/14	0
2023/9/15	0
2023/9/16	0
2023/9/17	0
2023/9/18	0
2023/9/19	0
2023/9/20	0
2023/9/21	0
2023/9/22	0
2023/9/23	0
2023/9/24	0
2023/9/25	0
2023/9/26	0
2023/9/27	0
2023/9/28	0
2023/9/29	0
2023/9/30	0
2023/10/1	0
2023/10/2	0
2023/10/3	0
2023/10/4	0
2023/10/5	0
2023/10/6	0
2023/10/7	0
2023/10/8	0
2023/10/9	0
2023/10/10	0
2023/10/11	0
2023/10/12	0
2023/10/13	0
2023/10/14	0
2023/10/15	0
2023/10/16	0
2023/10/17	0
2023/10/18	0
2023/10/19	0
2023/10/20	0
2023/10/21	0
2023/10/22	0
2023/10/23	0
2023/10/24	0
2023/10/25	0
2023/10/26	0
2023/10/27	0
2023/10/28	0
2023/10/29	0
2023/10/30	0
2023/10/31	0
2023/11/1	0
2023/11/2	0
2023/11/3	0
2023/11/4	0
2023/11/5	0
2023/11/6	0
2023/11/7	0
2023/11/8	0
2023/11/9	0
2023/11/10	0
2023/11/11	0
2023/11/12	0
2023/11/13	0
2023/11/14	0
2023/11/15	0
2023/11/16	0
2023/11/17	0
2023/11/18	0
2023/11/19	0
2023/11/20	0
2023/11/21	0
2023/11/22	0
2023/11/23	0
2023/11/24	0
2023/11/25	0
2023/11/26	0
2023/11/27	0
2023/11/28	0
2023/11/29	0
2023/11/30	0
2023/12/1	0
2023/12/2	0
2023/12/3	0
2023/12/4	0
2023/12/5	0
2023/12/6	0
2023/12/7	0
2023/12/8	0
2023/12/9	0
2023/12/10	0
2023/12/11	0
2023/12/12	0
2023/12/13	0
2023/12/14	0
2023/12/15	0
2023/12/16	0
2023/12/17	0
2023/12/18	0
2023/12/19	0
2023/12/20	0
2023/12/21	0
2023/12/22	0
2023/12/23	0
2023/12/24	0
2023/12/25	0
2023/12/26	0
2023/12/27	0
2023/12/28	0
2023/12/29	0
2023/12/30	0
2023/12/31	0
2024/1/1	0
2024/1/2	0
2024/1/3	0
2024/1/4	0
2024/1/5	0
2024/1/6	0
2024/1/7	0
2024/1/8	0
2024/1/9	0
2024/1/10	0
2024/1/11	0
2024/1/12	0
2024/1/13	0
2024/1/14	0
2024/1/15	0
