# Supplementary material for: Spectral study of COVID-19 pandemic in Japan: The dependence of spectral gradient on the population size of the community
Source: PLoS One. 2025 Jan 13;20(1):e0314233. doi: 10.1371/journal.pone.0314233 (PMC11730377; doi:10.1371/journal.pone.0314233)
Supplement: S1 Dataset — (ZIP) [file pone.0314233.s001.zip › S1 Dataset/Short_1_5_COVID19_Akita_230518.txt]

462	2
2022/2/1	228
2022/2/2	268
2022/2/3	180
2022/2/4	160
2022/2/5	241
2022/2/6	175
2022/2/7	119
2022/2/8	236
2022/2/9	186
2022/2/10	224
2022/2/11	207
2022/2/12	106
2022/2/13	149
2022/2/14	102
2022/2/15	216
2022/2/16	221
2022/2/17	150
2022/2/18	230
2022/2/19	203
2022/2/20	137
2022/2/21	120
2022/2/22	273
2022/2/23	259
2022/2/24	114
2022/2/25	229
2022/2/26	243
2022/2/27	181
2022/2/28	86
2022/3/1	298
2022/3/2	192
2022/3/3	196
2022/3/4	237
2022/3/5	279
2022/3/6	146
2022/3/7	158
2022/3/8	223
2022/3/9	178
2022/3/10	237
2022/3/11	174
2022/3/12	212
2022/3/13	154
2022/3/14	106
2022/3/15	274
2022/3/16	239
2022/3/17	226
2022/3/18	197
2022/3/19	214
2022/3/20	166
2022/3/21	129
2022/3/22	113
2022/3/23	273
2022/3/24	235
2022/3/25	272
2022/3/26	286
2022/3/27	215
2022/3/28	160
2022/3/29	313
2022/3/30	320
2022/3/31	277
2022/4/1	257
2022/4/2	271
2022/4/3	216
2022/4/4	140
2022/4/5	398
2022/4/6	326
2022/4/7	322
2022/4/8	349
2022/4/9	277
2022/4/10	236
2022/4/11	146
2022/4/12	443
2022/4/13	335
2022/4/14	315
2022/4/15	370
2022/4/16	279
2022/4/17	262
2022/4/18	143
2022/4/19	389
2022/4/20	286
2022/4/21	272
2022/4/22	231
2022/4/23	275
2022/4/24	272
2022/4/25	95
2022/4/26	361
2022/4/27	303
2022/4/28	295
2022/4/29	258
2022/4/30	159
2022/5/1	236
2022/5/2	117
2022/5/3	333
2022/5/4	134
2022/5/5	169
2022/5/6	156
2022/5/7	348
2022/5/8	249
2022/5/9	164
2022/5/10	388
2022/5/11	247
2022/5/12	222
2022/5/13	237
2022/5/14	188
2022/5/15	165
2022/5/16	101
2022/5/17	214
2022/5/18	175
2022/5/19	148
2022/5/20	118
2022/5/21	158
2022/5/22	94
2022/5/23	67
2022/5/24	200
2022/5/25	115
2022/5/26	145
2022/5/27	94
2022/5/28	100
2022/5/29	78
2022/5/30	43
2022/5/31	146
2022/6/1	82
2022/6/2	70
2022/6/3	73
2022/6/4	75
2022/6/5	52
2022/6/6	30
2022/6/7	83
2022/6/8	76
2022/6/9	76
2022/6/10	91
2022/6/11	100
2022/6/12	64
2022/6/13	38
2022/6/14	101
2022/6/15	50
2022/6/16	50
2022/6/17	64
2022/6/18	54
2022/6/19	32
2022/6/20	13
2022/6/21	43
2022/6/22	46
2022/6/23	31
2022/6/24	48
2022/6/25	27
2022/6/26	22
2022/6/27	12
2022/6/28	45
2022/6/29	42
2022/6/30	27
2022/7/1	26
2022/7/2	20
2022/7/3	41
2022/7/4	20
2022/7/5	82
2022/7/6	84
2022/7/7	92
2022/7/8	125
2022/7/9	128
2022/7/10	111
2022/7/11	106
2022/7/12	281
2022/7/13	268
2022/7/14	310
2022/7/15	326
2022/7/16	355
2022/7/17	309
2022/7/18	231
2022/7/19	241
2022/7/20	830
2022/7/21	805
2022/7/22	700
2022/7/23	833
2022/7/24	640
2022/7/25	360
2022/7/26	1284
2022/7/27	1018
2022/7/28	1042
2022/7/29	940
2022/7/30	990
2022/7/31	803
2022/8/1	431
2022/8/2	1223
2022/8/3	1085
2022/8/4	962
2022/8/5	985
2022/8/6	1020
2022/8/7	829
2022/8/8	404
2022/8/9	1332
2022/8/10	1351
2022/8/11	1255
2022/8/12	493
2022/8/13	1103
2022/8/14	817
2022/8/15	732
2022/8/16	1181
2022/8/17	1673
2022/8/18	1865
2022/8/19	1746
2022/8/20	1823
2022/8/21	1421
2022/8/22	735
2022/8/23	1879
2022/8/24	1679
2022/8/25	1468
2022/8/26	1314
2022/8/27	1267
2022/8/28	783
2022/8/29	440
2022/8/30	1566
2022/8/31	1332
2022/9/1	1071
2022/9/2	940
2022/9/3	1018
2022/9/4	757
2022/9/5	271
2022/9/6	1178
2022/9/7	1089
2022/9/8	804
2022/9/9	764
2022/9/10	545
2022/9/11	562
2022/9/12	214
2022/9/13	915
2022/9/14	750
2022/9/15	681
2022/9/16	721
2022/9/17	576
2022/9/18	496
2022/9/19	240
2022/9/20	217
2022/9/21	976
2022/9/22	784
2022/9/23	526
2022/9/24	195
2022/9/25	540
2022/9/26	292
2022/9/27	730
2022/9/28	429
2022/9/29	413
2022/9/30	348
2022/10/1	339
2022/10/2	241
2022/10/3	60
2022/10/4	630
2022/10/5	465
2022/10/6	369
2022/10/7	365
2022/10/8	332
2022/10/9	225
2022/10/10	94
2022/10/11	53
2022/10/12	885
2022/10/13	558
2022/10/14	503
2022/10/15	426
2022/10/16	297
2022/10/17	135
2022/10/18	804
2022/10/19	509
2022/10/20	462
2022/10/21	498
2022/10/22	466
2022/10/23	310
2022/10/24	132
2022/10/25	789
2022/10/26	588
2022/10/27	542
2022/10/28	553
2022/10/29	604
2022/10/30	454
2022/10/31	166
2022/11/1	1211
2022/11/2	827
2022/11/3	881
2022/11/4	205
2022/11/5	1224
2022/11/6	635
2022/11/7	235
2022/11/8	1329
2022/11/9	1054
2022/11/10	892
2022/11/11	831
2022/11/12	1047
2022/11/13	640
2022/11/14	295
2022/11/15	1752
2022/11/16	1272
2022/11/17	1160
2022/11/18	1056
2022/11/19	1189
2022/11/20	695
2022/11/21	325
2022/11/22	1850
2022/11/23	1594
2022/11/24	299
2022/11/25	1738
2022/11/26	1448
2022/11/27	849
2022/11/28	389
2022/11/29	1951
2022/11/30	1587
2022/12/1	1421
2022/12/2	1358
2022/12/3	1299
2022/12/4	865
2022/12/5	388
2022/12/6	2102
2022/12/7	1576
2022/12/8	1335
2022/12/9	1446
2022/12/10	1332
2022/12/11	980
2022/12/12	375
2022/12/13	2082
2022/12/14	1533
2022/12/15	1216
2022/12/16	1201
2022/12/17	1240
2022/12/18	786
2022/12/19	290
2022/12/20	1803
2022/12/21	1299
2022/12/22	1055
2022/12/23	1048
2022/12/24	1081
2022/12/25	638
2022/12/26	329
2022/12/27	1467
2022/12/28	964
2022/12/29	777
2022/12/30	812
2022/12/31	498
2023/1/1	412
2023/1/2	344
2023/1/3	507
2023/1/4	499
2023/1/5	1322
2023/1/6	1114
2023/1/7	964
2023/1/8	666
2023/1/9	347
2023/1/10	310
2023/1/11	1202
2023/1/12	640
2023/1/13	651
2023/1/14	626
2023/1/15	409
2023/1/16	163
2023/1/17	737
2023/1/18	510
2023/1/19	420
2023/1/20	409
2023/1/21	451
2023/1/22	242
2023/1/23	96
2023/1/24	595
2023/1/25	441
2023/1/26	264
2023/1/27	312
2023/1/28	288
2023/1/29	214
2023/1/30	90
2023/1/31	415
2023/2/1	240
2023/2/2	204
2023/2/3	218
2023/2/4	230
2023/2/5	160
2023/2/6	68
2023/2/7	312
2023/2/8	219
2023/2/9	191
2023/2/10	176
2023/2/11	218
2023/2/12	41
2023/2/13	45
2023/2/14	282
2023/2/15	200
2023/2/16	141
2023/2/17	112
2023/2/18	109
2023/2/19	56
2023/2/20	35
2023/2/21	156
2023/2/22	122
2023/2/23	95
2023/2/24	33
2023/2/25	131
2023/2/26	83
2023/2/27	23
2023/2/28	188
2023/3/1	140
2023/3/2	106
2023/3/3	113
2023/3/4	103
2023/3/5	60
2023/3/6	26
2023/3/7	149
2023/3/8	90
2023/3/9	84
2023/3/10	78
2023/3/11	56
2023/3/12	53
2023/3/13	26
2023/3/14	94
2023/3/15	92
2023/3/16	58
2023/3/17	52
2023/3/18	51
2023/3/19	32
2023/3/20	8
2023/3/21	96
2023/3/22	17
2023/3/23	67
2023/3/24	58
2023/3/25	46
2023/3/26	33
2023/3/27	15
2023/3/28	70
2023/3/29	57
2023/3/30	39
2023/3/31	45
2023/4/1	53
2023/4/2	54
2023/4/3	25
2023/4/4	125
2023/4/5	122
2023/4/6	83
2023/4/7	79
2023/4/8	73
2023/4/9	51
2023/4/10	19
2023/4/11	132
2023/4/12	114
2023/4/13	72
2023/4/14	90
2023/4/15	58
2023/4/16	68
2023/4/17	28
2023/4/18	137
2023/4/19	111
2023/4/20	113
2023/4/21	97
2023/4/22	107
2023/4/23	70
2023/4/24	20
2023/4/25	188
2023/4/26	130
2023/4/27	113
2023/4/28	141
2023/4/29	152
2023/4/30	44
2023/5/1	32
2023/5/2	287
2023/5/3	180
2023/5/4	35
2023/5/5	36
2023/5/6	38
2023/5/7	133
2023/5/8	57
