# Supplementary material for: Spectral study of COVID-19 pandemic in Japan: The dependence of spectral gradient on the population size of the community
Source: PLoS One. 2025 Jan 13;20(1):e0314233. doi: 10.1371/journal.pone.0314233 (PMC11730377; doi:10.1371/journal.pone.0314233)
Supplement: S1 Dataset — (ZIP) [file pone.0314233.s001.zip › S1 Dataset/Short_1_6_COVID19_Yamagata_230518.txt]

462	2
2022/2/1	231
2022/2/2	261
2022/2/3	352
2022/2/4	233
2022/2/5	255
2022/2/6	241
2022/2/7	123
2022/2/8	213
2022/2/9	221
2022/2/10	246
2022/2/11	204
2022/2/12	143
2022/2/13	92
2022/2/14	118
2022/2/15	209
2022/2/16	228
2022/2/17	232
2022/2/18	179
2022/2/19	220
2022/2/20	129
2022/2/21	106
2022/2/22	151
2022/2/23	209
2022/2/24	130
2022/2/25	169
2022/2/26	204
2022/2/27	178
2022/2/28	102
2022/3/1	239
2022/3/2	209
2022/3/3	210
2022/3/4	171
2022/3/5	205
2022/3/6	144
2022/3/7	143
2022/3/8	262
2022/3/9	273
2022/3/10	267
2022/3/11	204
2022/3/12	259
2022/3/13	189
2022/3/14	122
2022/3/15	235
2022/3/16	220
2022/3/17	238
2022/3/18	178
2022/3/19	149
2022/3/20	122
2022/3/21	71
2022/3/22	55
2022/3/23	128
2022/3/24	177
2022/3/25	172
2022/3/26	188
2022/3/27	172
2022/3/28	126
2022/3/29	167
2022/3/30	247
2022/3/31	206
2022/4/1	119
2022/4/2	144
2022/4/3	81
2022/4/4	60
2022/4/5	136
2022/4/6	114
2022/4/7	128
2022/4/8	105
2022/4/9	97
2022/4/10	65
2022/4/11	90
2022/4/12	145
2022/4/13	169
2022/4/14	233
2022/4/15	159
2022/4/16	146
2022/4/17	139
2022/4/18	61
2022/4/19	149
2022/4/20	176
2022/4/21	147
2022/4/22	163
2022/4/23	98
2022/4/24	122
2022/4/25	65
2022/4/26	142
2022/4/27	149
2022/4/28	115
2022/4/29	127
2022/4/30	45
2022/5/1	54
2022/5/2	90
2022/5/3	76
2022/5/4	92
2022/5/5	48
2022/5/6	59
2022/5/7	158
2022/5/8	140
2022/5/9	98
2022/5/10	110
2022/5/11	199
2022/5/12	145
2022/5/13	158
2022/5/14	197
2022/5/15	90
2022/5/16	59
2022/5/17	160
2022/5/18	184
2022/5/19	119
2022/5/20	89
2022/5/21	133
2022/5/22	54
2022/5/23	37
2022/5/24	124
2022/5/25	131
2022/5/26	102
2022/5/27	78
2022/5/28	81
2022/5/29	30
2022/5/30	28
2022/5/31	84
2022/6/1	36
2022/6/2	54
2022/6/3	47
2022/6/4	49
2022/6/5	29
2022/6/6	18
2022/6/7	48
2022/6/8	49
2022/6/9	54
2022/6/10	30
2022/6/11	52
2022/6/12	27
2022/6/13	27
2022/6/14	30
2022/6/15	35
2022/6/16	47
2022/6/17	47
2022/6/18	42
2022/6/19	11
2022/6/20	14
2022/6/21	32
2022/6/22	24
2022/6/23	35
2022/6/24	68
2022/6/25	33
2022/6/26	26
2022/6/27	15
2022/6/28	45
2022/6/29	41
2022/6/30	34
2022/7/1	73
2022/7/2	130
2022/7/3	59
2022/7/4	36
2022/7/5	109
2022/7/6	120
2022/7/7	166
2022/7/8	157
2022/7/9	150
2022/7/10	135
2022/7/11	97
2022/7/12	236
2022/7/13	268
2022/7/14	319
2022/7/15	240
2022/7/16	321
2022/7/17	252
2022/7/18	194
2022/7/19	262
2022/7/20	581
2022/7/21	736
2022/7/22	610
2022/7/23	600
2022/7/24	543
2022/7/25	355
2022/7/26	675
2022/7/27	851
2022/7/28	926
2022/7/29	817
2022/7/30	784
2022/7/31	729
2022/8/1	539
2022/8/2	942
2022/8/3	1120
2022/8/4	1120
2022/8/5	939
2022/8/6	1050
2022/8/7	938
2022/8/8	676
2022/8/9	1064
2022/8/10	1387
2022/8/11	1462
2022/8/12	1063
2022/8/13	1067
2022/8/14	1073
2022/8/15	999
2022/8/16	1087
2022/8/17	1643
2022/8/18	1948
2022/8/19	1978
2022/8/20	1999
2022/8/21	1804
2022/8/22	1108
2022/8/23	1427
2022/8/24	1803
2022/8/25	1898
2022/8/26	1400
2022/8/27	1610
2022/8/28	1340
2022/8/29	759
2022/8/30	1324
2022/8/31	1682
2022/9/1	1729
2022/9/2	1356
2022/9/3	1243
2022/9/4	1087
2022/9/5	683
2022/9/6	1093
2022/9/7	1308
2022/9/8	1243
2022/9/9	1046
2022/9/10	916
2022/9/11	821
2022/9/12	482
2022/9/13	862
2022/9/14	1198
2022/9/15	836
2022/9/16	636
2022/9/17	600
2022/9/18	420
2022/9/19	367
2022/9/20	338
2022/9/21	891
2022/9/22	644
2022/9/23	515
2022/9/24	353
2022/9/25	513
2022/9/26	361
2022/9/27	749
2022/9/28	533
2022/9/29	562
2022/9/30	477
2022/10/1	507
2022/10/2	304
2022/10/3	167
2022/10/4	657
2022/10/5	456
2022/10/6	494
2022/10/7	411
2022/10/8	297
2022/10/9	289
2022/10/10	183
2022/10/11	223
2022/10/12	1029
2022/10/13	765
2022/10/14	580
2022/10/15	636
2022/10/16	479
2022/10/17	249
2022/10/18	984
2022/10/19	862
2022/10/20	733
2022/10/21	625
2022/10/22	671
2022/10/23	620
2022/10/24	268
2022/10/25	1081
2022/10/26	898
2022/10/27	796
2022/10/28	777
2022/10/29	879
2022/10/30	797
2022/10/31	329
2022/11/1	1522
2022/11/2	1224
2022/11/3	1196
2022/11/4	484
2022/11/5	1538
2022/11/6	966
2022/11/7	528
2022/11/8	1647
2022/11/9	1603
2022/11/10	1353
2022/11/11	1256
2022/11/12	1318
2022/11/13	1050
2022/11/14	560
2022/11/15	1917
2022/11/16	1738
2022/11/17	1488
2022/11/18	1268
2022/11/19	1473
2022/11/20	1057
2022/11/21	624
2022/11/22	2207
2022/11/23	2041
2022/11/24	661
2022/11/25	1668
2022/11/26	1994
2022/11/27	1145
2022/11/28	554
2022/11/29	1952
2022/11/30	1853
2022/12/1	1530
2022/12/2	1301
2022/12/3	1339
2022/12/4	970
2022/12/5	506
2022/12/6	1993
2022/12/7	1553
2022/12/8	1433
2022/12/9	1347
2022/12/10	1440
2022/12/11	1093
2022/12/12	493
2022/12/13	2062
2022/12/14	1712
2022/12/15	1429
2022/12/16	1143
2022/12/17	1255
2022/12/18	899
2022/12/19	456
2022/12/20	1693
2022/12/21	1385
2022/12/22	1171
2022/12/23	1028
2022/12/24	1212
2022/12/25	636
2022/12/26	329
2022/12/27	1522
2022/12/28	1094
2022/12/29	1080
2022/12/30	746
2022/12/31	653
2023/1/1	506
2023/1/2	518
2023/1/3	498
2023/1/4	753
2023/1/5	1235
2023/1/6	1481
2023/1/7	1224
2023/1/8	822
2023/1/9	352
2023/1/10	371
2023/1/11	1164
2023/1/12	832
2023/1/13	683
2023/1/14	638
2023/1/15	535
2023/1/16	214
2023/1/17	720
2023/1/18	721
2023/1/19	504
2023/1/20	415
2023/1/21	481
2023/1/22	335
2023/1/23	154
2023/1/24	590
2023/1/25	444
2023/1/26	342
2023/1/27	280
2023/1/28	318
2023/1/29	202
2023/1/30	107
2023/1/31	413
2023/2/1	310
2023/2/2	254
2023/2/3	250
2023/2/4	263
2023/2/5	197
2023/2/6	87
2023/2/7	361
2023/2/8	291
2023/2/9	243
2023/2/10	236
2023/2/11	262
2023/2/12	75
2023/2/13	77
2023/2/14	306
2023/2/15	249
2023/2/16	198
2023/2/17	153
2023/2/18	168
2023/2/19	127
2023/2/20	70
2023/2/21	183
2023/2/22	157
2023/2/23	156
2023/2/24	48
2023/2/25	149
2023/2/26	129
2023/2/27	56
2023/2/28	200
2023/3/1	118
2023/3/2	149
2023/3/3	134
2023/3/4	119
2023/3/5	107
2023/3/6	52
2023/3/7	200
2023/3/8	191
2023/3/9	140
2023/3/10	150
2023/3/11	149
2023/3/12	117
2023/3/13	47
2023/3/14	180
2023/3/15	142
2023/3/16	117
2023/3/17	94
2023/3/18	90
2023/3/19	106
2023/3/20	31
2023/3/21	149
2023/3/22	60
2023/3/23	122
2023/3/24	89
2023/3/25	103
2023/3/26	46
2023/3/27	36
2023/3/28	115
2023/3/29	104
2023/3/30	126
2023/3/31	67
2023/4/1	88
2023/4/2	83
2023/4/3	53
2023/4/4	127
2023/4/5	154
2023/4/6	116
2023/4/7	106
2023/4/8	126
2023/4/9	66
2023/4/10	33
2023/4/11	134
2023/4/12	129
2023/4/13	110
2023/4/14	105
2023/4/15	97
2023/4/16	76
2023/4/17	56
2023/4/18	187
2023/4/19	134
2023/4/20	130
2023/4/21	104
2023/4/22	107
2023/4/23	108
2023/4/24	36
2023/4/25	158
2023/4/26	152
2023/4/27	144
2023/4/28	117
2023/4/29	153
2023/4/30	89
2023/5/1	69
2023/5/2	175
2023/5/3	160
2023/5/4	63
2023/5/5	56
2023/5/6	79
2023/5/7	117
2023/5/8	107
