# Supplementary material for: Spectral study of COVID-19 pandemic in Japan: The dependence of spectral gradient on the population size of the community
Source: PLoS One. 2025 Jan 13;20(1):e0314233. doi: 10.1371/journal.pone.0314233 (PMC11730377; doi:10.1371/journal.pone.0314233)
Supplement: S1 Dataset — (ZIP) [file pone.0314233.s001.zip › S1 Dataset/Short_1_7_COVID19_Fukushima_230518.txt]

462	2
2022/2/1	467
2022/2/2	663
2022/2/3	556
2022/2/4	531
2022/2/5	510
2022/2/6	397
2022/2/7	308
2022/2/8	480
2022/2/9	543
2022/2/10	407
2022/2/11	406
2022/2/12	264
2022/2/13	336
2022/2/14	224
2022/2/15	410
2022/2/16	409
2022/2/17	319
2022/2/18	322
2022/2/19	302
2022/2/20	288
2022/2/21	151
2022/2/22	262
2022/2/23	356
2022/2/24	232
2022/2/25	265
2022/2/26	355
2022/2/27	271
2022/2/28	146
2022/3/1	281
2022/3/2	388
2022/3/3	293
2022/3/4	339
2022/3/5	319
2022/3/6	356
2022/3/7	209
2022/3/8	407
2022/3/9	569
2022/3/10	404
2022/3/11	351
2022/3/12	388
2022/3/13	296
2022/3/14	204
2022/3/15	404
2022/3/16	415
2022/3/17	345
2022/3/18	355
2022/3/19	318
2022/3/20	350
2022/3/21	184
2022/3/22	171
2022/3/23	398
2022/3/24	405
2022/3/25	432
2022/3/26	387
2022/3/27	376
2022/3/28	226
2022/3/29	332
2022/3/30	468
2022/3/31	504
2022/4/1	477
2022/4/2	525
2022/4/3	472
2022/4/4	309
2022/4/5	499
2022/4/6	648
2022/4/7	580
2022/4/8	569
2022/4/9	565
2022/4/10	522
2022/4/11	346
2022/4/12	541
2022/4/13	649
2022/4/14	676
2022/4/15	597
2022/4/16	503
2022/4/17	457
2022/4/18	272
2022/4/19	538
2022/4/20	633
2022/4/21	587
2022/4/22	602
2022/4/23	576
2022/4/24	486
2022/4/25	291
2022/4/26	482
2022/4/27	531
2022/4/28	447
2022/4/29	383
2022/4/30	266
2022/5/1	270
2022/5/2	248
2022/5/3	376
2022/5/4	282
2022/5/5	324
2022/5/6	316
2022/5/7	513
2022/5/8	619
2022/5/9	354
2022/5/10	547
2022/5/11	600
2022/5/12	520
2022/5/13	500
2022/5/14	544
2022/5/15	442
2022/5/16	245
2022/5/17	459
2022/5/18	579
2022/5/19	441
2022/5/20	444
2022/5/21	401
2022/5/22	335
2022/5/23	175
2022/5/24	326
2022/5/25	353
2022/5/26	262
2022/5/27	248
2022/5/28	197
2022/5/29	181
2022/5/30	96
2022/5/31	178
2022/6/1	160
2022/6/2	110
2022/6/3	138
2022/6/4	123
2022/6/5	122
2022/6/6	85
2022/6/7	130
2022/6/8	141
2022/6/9	134
2022/6/10	88
2022/6/11	106
2022/6/12	81
2022/6/13	71
2022/6/14	118
2022/6/15	132
2022/6/16	118
2022/6/17	138
2022/6/18	125
2022/6/19	114
2022/6/20	82
2022/6/21	128
2022/6/22	145
2022/6/23	108
2022/6/24	116
2022/6/25	72
2022/6/26	40
2022/6/27	47
2022/6/28	74
2022/6/29	81
2022/6/30	88
2022/7/1	82
2022/7/2	100
2022/7/3	93
2022/7/4	85
2022/7/5	178
2022/7/6	223
2022/7/7	251
2022/7/8	216
2022/7/9	281
2022/7/10	248
2022/7/11	186
2022/7/12	336
2022/7/13	507
2022/7/14	508
2022/7/15	472
2022/7/16	586
2022/7/17	600
2022/7/18	408
2022/7/19	522
2022/7/20	958
2022/7/21	1232
2022/7/22	1106
2022/7/23	1223
2022/7/24	1070
2022/7/25	805
2022/7/26	1160
2022/7/27	1455
2022/7/28	1389
2022/7/29	1527
2022/7/30	1670
2022/7/31	1561
2022/8/1	760
2022/8/2	1453
2022/8/3	2063
2022/8/4	2010
2022/8/5	1756
2022/8/6	1828
2022/8/7	2066
2022/8/8	1105
2022/8/9	1699
2022/8/10	2554
2022/8/11	2754
2022/8/12	1635
2022/8/13	1740
2022/8/14	1965
2022/8/15	1257
2022/8/16	1571
2022/8/17	1977
2022/8/18	3297
2022/8/19	3585
2022/8/20	3490
2022/8/21	3395
2022/8/22	1593
2022/8/23	2231
2022/8/24	3191
2022/8/25	2818
2022/8/26	2467
2022/8/27	1919
2022/8/28	2003
2022/8/29	1115
2022/8/30	1655
2022/8/31	2274
2022/9/1	2192
2022/9/2	1862
2022/9/3	1832
2022/9/4	1766
2022/9/5	939
2022/9/6	1688
2022/9/7	2173
2022/9/8	1822
2022/9/9	1488
2022/9/10	1339
2022/9/11	1343
2022/9/12	728
2022/9/13	1197
2022/9/14	1471
2022/9/15	1278
2022/9/16	1053
2022/9/17	928
2022/9/18	930
2022/9/19	463
2022/9/20	555
2022/9/21	864
2022/9/22	1120
2022/9/23	788
2022/9/24	513
2022/9/25	630
2022/9/26	658
2022/9/27	783
2022/9/28	731
2022/9/29	576
2022/9/30	533
2022/10/1	514
2022/10/2	440
2022/10/3	206
2022/10/4	712
2022/10/5	637
2022/10/6	603
2022/10/7	574
2022/10/8	521
2022/10/9	424
2022/10/10	326
2022/10/11	302
2022/10/12	986
2022/10/13	840
2022/10/14	721
2022/10/15	620
2022/10/16	558
2022/10/17	325
2022/10/18	900
2022/10/19	825
2022/10/20	721
2022/10/21	603
2022/10/22	674
2022/10/23	538
2022/10/24	282
2022/10/25	1051
2022/10/26	929
2022/10/27	824
2022/10/28	800
2022/10/29	994
2022/10/30	823
2022/10/31	458
2022/11/1	1543
2022/11/2	1542
2022/11/3	1478
2022/11/4	682
2022/11/5	1797
2022/11/6	1500
2022/11/7	650
2022/11/8	2267
2022/11/9	2033
2022/11/10	1730
2022/11/11	1721
2022/11/12	1848
2022/11/13	1628
2022/11/14	962
2022/11/15	2735
2022/11/16	2612
2022/11/17	2166
2022/11/18	1928
2022/11/19	2225
2022/11/20	1984
2022/11/21	931
2022/11/22	3341
2022/11/23	3191
2022/11/24	1355
2022/11/25	2978
2022/11/26	2865
2022/11/27	2193
2022/11/28	1005
2022/11/29	3269
2022/11/30	2990
2022/12/1	2654
2022/12/2	2616
2022/12/3	2402
2022/12/4	1900
2022/12/5	1091
2022/12/6	3321
2022/12/7	3094
2022/12/8	2849
2022/12/9	2768
2022/12/10	3033
2022/12/11	2322
2022/12/12	1185
2022/12/13	3705
2022/12/14	3472
2022/12/15	2959
2022/12/16	2833
2022/12/17	2889
2022/12/18	2103
2022/12/19	1089
2022/12/20	3366
2022/12/21	3056
2022/12/22	2566
2022/12/23	2520
2022/12/24	2366
2022/12/25	2049
2022/12/26	996
2022/12/27	3232
2022/12/28	2703
2022/12/29	2465
2022/12/30	1937
2022/12/31	1343
2023/1/1	1263
2023/1/2	1038
2023/1/3	1372
2023/1/4	1607
2023/1/5	3335
2023/1/6	3101
2023/1/7	3005
2023/1/8	2176
2023/1/9	1063
2023/1/10	1072
2023/1/11	3056
2023/1/12	2176
2023/1/13	1988
2023/1/14	1738
2023/1/15	1237
2023/1/16	708
2023/1/17	1936
2023/1/18	1761
2023/1/19	1291
2023/1/20	1109
2023/1/21	1158
2023/1/22	881
2023/1/23	430
2023/1/24	1331
2023/1/25	1019
2023/1/26	826
2023/1/27	798
2023/1/28	828
2023/1/29	616
2023/1/30	344
2023/1/31	931
2023/2/1	795
2023/2/2	623
2023/2/3	637
2023/2/4	578
2023/2/5	424
2023/2/6	237
2023/2/7	724
2023/2/8	670
2023/2/9	488
2023/2/10	416
2023/2/11	439
2023/2/12	162
2023/2/13	165
2023/2/14	566
2023/2/15	433
2023/2/16	302
2023/2/17	295
2023/2/18	283
2023/2/19	224
2023/2/20	125
2023/2/21	384
2023/2/22	290
2023/2/23	291
2023/2/24	119
2023/2/25	363
2023/2/26	268
2023/2/27	145
2023/2/28	393
2023/3/1	301
2023/3/2	308
2023/3/3	291
2023/3/4	263
2023/3/5	169
2023/3/6	117
2023/3/7	315
2023/3/8	228
2023/3/9	174
2023/3/10	191
2023/3/11	239
2023/3/12	146
2023/3/13	73
2023/3/14	281
2023/3/15	255
2023/3/16	175
2023/3/17	179
2023/3/18	191
2023/3/19	117
2023/3/20	66
2023/3/21	265
2023/3/22	116
2023/3/23	187
2023/3/24	200
2023/3/25	213
2023/3/26	147
2023/3/27	72
2023/3/28	228
2023/3/29	208
2023/3/30	188
2023/3/31	165
2023/4/1	157
2023/4/2	130
2023/4/3	65
2023/4/4	199
2023/4/5	159
2023/4/6	110
2023/4/7	132
2023/4/8	118
2023/4/9	104
2023/4/10	57
2023/4/11	189
2023/4/12	179
2023/4/13	159
2023/4/14	169
2023/4/15	127
2023/4/16	110
2023/4/17	23
2023/4/18	245
2023/4/19	214
2023/4/20	155
2023/4/21	131
2023/4/22	150
2023/4/23	124
2023/4/24	50
2023/4/25	202
2023/4/26	165
2023/4/27	180
2023/4/28	173
2023/4/29	173
2023/4/30	97
2023/5/1	71
2023/5/2	291
2023/5/3	228
2023/5/4	107
2023/5/5	74
2023/5/6	116
2023/5/7	188
2023/5/8	143
