# Supplementary material for: Spectral study of COVID-19 pandemic in Japan: The dependence of spectral gradient on the population size of the community
Source: PLoS One. 2025 Jan 13;20(1):e0314233. doi: 10.1371/journal.pone.0314233 (PMC11730377; doi:10.1371/journal.pone.0314233)
Supplement: S1 Dataset — (ZIP) [file pone.0314233.s001.zip › S1 Dataset/Short_1_8_COVID19_Ibaraki_230518.txt]

462	2
2022/2/1	1586
2022/2/2	1400
2022/2/3	1710
2022/2/4	1468
2022/2/5	1650
2022/2/6	1221
2022/2/7	685
2022/2/8	1541
2022/2/9	1428
2022/2/10	1664
2022/2/11	1453
2022/2/12	553
2022/2/13	1146
2022/2/14	730
2022/2/15	1522
2022/2/16	1661
2022/2/17	1556
2022/2/18	1382
2022/2/19	1444
2022/2/20	1077
2022/2/21	734
2022/2/22	1392
2022/2/23	1648
2022/2/24	715
2022/2/25	1339
2022/2/26	1570
2022/2/27	1167
2022/2/28	722
2022/3/1	1685
2022/3/2	1728
2022/3/3	1477
2022/3/4	1379
2022/3/5	1505
2022/3/6	1300
2022/3/7	575
2022/3/8	1626
2022/3/9	1837
2022/3/10	1609
2022/3/11	1452
2022/3/12	1572
2022/3/13	1197
2022/3/14	670
2022/3/15	1679
2022/3/16	1985
2022/3/17	1693
2022/3/18	1404
2022/3/19	1516
2022/3/20	1094
2022/3/21	584
2022/3/22	336
2022/3/23	1346
2022/3/24	1611
2022/3/25	1266
2022/3/26	1366
2022/3/27	1114
2022/3/28	691
2022/3/29	1377
2022/3/30	1691
2022/3/31	1355
2022/4/1	1424
2022/4/2	1376
2022/4/3	1212
2022/4/4	534
2022/4/5	1388
2022/4/6	1558
2022/4/7	1491
2022/4/8	1304
2022/4/9	1392
2022/4/10	1085
2022/4/11	393
2022/4/12	1442
2022/4/13	1353
2022/4/14	1112
2022/4/15	961
2022/4/16	939
2022/4/17	727
2022/4/18	297
2022/4/19	1052
2022/4/20	1154
2022/4/21	886
2022/4/22	776
2022/4/23	920
2022/4/24	665
2022/4/25	287
2022/4/26	844
2022/4/27	857
2022/4/28	740
2022/4/29	693
2022/4/30	248
2022/5/1	414
2022/5/2	296
2022/5/3	640
2022/5/4	360
2022/5/5	306
2022/5/6	241
2022/5/7	845
2022/5/8	729
2022/5/9	340
2022/5/10	696
2022/5/11	734
2022/5/12	564
2022/5/13	579
2022/5/14	594
2022/5/15	446
2022/5/16	245
2022/5/17	569
2022/5/18	603
2022/5/19	513
2022/5/20	560
2022/5/21	547
2022/5/22	519
2022/5/23	203
2022/5/24	452
2022/5/25	500
2022/5/26	377
2022/5/27	338
2022/5/28	344
2022/5/29	233
2022/5/30	85
2022/5/31	240
2022/6/1	302
2022/6/2	269
2022/6/3	236
2022/6/4	250
2022/6/5	197
2022/6/6	77
2022/6/7	233
2022/6/8	235
2022/6/9	190
2022/6/10	219
2022/6/11	210
2022/6/12	169
2022/6/13	78
2022/6/14	253
2022/6/15	261
2022/6/16	210
2022/6/17	208
2022/6/18	203
2022/6/19	206
2022/6/20	86
2022/6/21	280
2022/6/22	308
2022/6/23	248
2022/6/24	189
2022/6/25	224
2022/6/26	152
2022/6/27	80
2022/6/28	245
2022/6/29	259
2022/6/30	276
2022/7/1	243
2022/7/2	268
2022/7/3	297
2022/7/4	233
2022/7/5	181
2022/7/6	339
2022/7/7	514
2022/7/8	490
2022/7/9	485
2022/7/10	574
2022/7/11	496
2022/7/12	487
2022/7/13	632
2022/7/14	942
2022/7/15	1147
2022/7/16	1145
2022/7/17	1173
2022/7/18	1139
2022/7/19	1127
2022/7/20	1039
2022/7/21	1419
2022/7/22	2753
2022/7/23	2548
2022/7/24	2757
2022/7/25	1947
2022/7/26	2719
2022/7/27	2474
2022/7/28	2969
2022/7/29	3637
2022/7/30	3478
2022/7/31	3777
2022/8/1	3305
2022/8/2	2950
2022/8/3	3984
2022/8/4	4637
2022/8/5	4833
2022/8/6	4708
2022/8/7	4377
2022/8/8	2887
2022/8/9	2741
2022/8/10	2963
2022/8/11	4581
2022/8/12	3336
2022/8/13	2282
2022/8/14	3178
2022/8/15	2557
2022/8/16	1737
2022/8/17	2620
2022/8/18	4090
2022/8/19	4804
2022/8/20	4829
2022/8/21	4275
2022/8/22	3785
2022/8/23	2539
2022/8/24	4039
2022/8/25	4654
2022/8/26	3611
2022/8/27	3791
2022/8/28	3508
2022/8/29	2240
2022/8/30	1796
2022/8/31	3344
2022/9/1	3002
2022/9/2	2396
2022/9/3	2287
2022/9/4	2052
2022/9/5	1929
2022/9/6	1015
2022/9/7	2624
2022/9/8	2525
2022/9/9	1863
2022/9/10	1490
2022/9/11	1834
2022/9/12	1405
2022/9/13	589
2022/9/14	2070
2022/9/15	1949
2022/9/16	1533
2022/9/17	1372
2022/9/18	1433
2022/9/19	1191
2022/9/20	560
2022/9/21	423
2022/9/22	1808
2022/9/23	1677
2022/9/24	1189
2022/9/25	502
2022/9/26	1258
2022/9/27	556
2022/9/28	1508
2022/9/29	1261
2022/9/30	1037
2022/10/1	836
2022/10/2	890
2022/10/3	692
2022/10/4	304
2022/10/5	907
2022/10/6	856
2022/10/7	740
2022/10/8	512
2022/10/9	547
2022/10/10	526
2022/10/11	288
2022/10/12	224
2022/10/13	1198
2022/10/14	1112
2022/10/15	693
2022/10/16	674
2022/10/17	563
2022/10/18	353
2022/10/19	854
2022/10/20	855
2022/10/21	647
2022/10/22	637
2022/10/23	677
2022/10/24	554
2022/10/25	256
2022/10/26	966
2022/10/27	947
2022/10/28	763
2022/10/29	814
2022/10/30	926
2022/10/31	879
2022/11/1	397
2022/11/2	1414
2022/11/3	1377
2022/11/4	1267
2022/11/5	463
2022/11/6	1813
2022/11/7	956
2022/11/8	921
2022/11/9	1978
2022/11/10	1911
2022/11/11	1692
2022/11/12	1557
2022/11/13	1900
2022/11/14	1207
2022/11/15	1556
2022/11/16	1980
2022/11/17	2390
2022/11/18	2050
2022/11/19	1679
2022/11/20	2147
2022/11/21	1240
2022/11/22	1689
2022/11/23	2487
2022/11/24	1194
2022/11/25	3531
2022/11/26	1985
2022/11/27	2942
2022/11/28	2149
2022/11/29	1000
2022/11/30	3156
2022/12/1	3080
2022/12/2	2812
2022/12/3	2499
2022/12/4	2761
2022/12/5	2096
2022/12/6	888
2022/12/7	3600
2022/12/8	3436
2022/12/9	3133
2022/12/10	2996
2022/12/11	3434
2022/12/12	2698
2022/12/13	1122
2022/12/14	4700
2022/12/15	4531
2022/12/16	3870
2022/12/17	3735
2022/12/18	4077
2022/12/19	3080
2022/12/20	1218
2022/12/21	4803
2022/12/22	4825
2022/12/23	4209
2022/12/24	3571
2022/12/25	4162
2022/12/26	3515
2022/12/27	1323
2022/12/28	5075
2022/12/29	4802
2022/12/30	3980
2022/12/31	2825
2023/1/1	2142
2023/1/2	1665
2023/1/3	1498
2023/1/4	1660
2023/1/5	1794
2023/1/6	5242
2023/1/7	5106
2023/1/8	5542
2023/1/9	4131
2023/1/10	1418
2023/1/11	1481
2023/1/12	4929
2023/1/13	3979
2023/1/14	3145
2023/1/15	3239
2023/1/16	2614
2023/1/17	923
2023/1/18	3437
2023/1/19	2863
2023/1/20	2380
2023/1/21	1904
2023/1/22	2124
2023/1/23	1821
2023/1/24	577
2023/1/25	2397
2023/1/26	2089
2023/1/27	1559
2023/1/28	1667
2023/1/29	1639
2023/1/30	1040
2023/1/31	486
2023/2/1	1536
2023/2/2	1308
2023/2/3	1083
2023/2/4	924
2023/2/5	981
2023/2/6	734
2023/2/7	310
2023/2/8	1043
2023/2/9	993
2023/2/10	696
2023/2/11	542
2023/2/12	613
2023/2/13	170
2023/2/14	201
2023/2/15	678
2023/2/16	572
2023/2/17	503
2023/2/18	339
2023/2/19	318
2023/2/20	235
2023/2/21	99
2023/2/22	480
2023/2/23	354
2023/2/24	275
2023/2/25	91
2023/2/26	313
2023/2/27	206
2023/2/28	75
2023/3/1	274
2023/3/2	216
2023/3/3	175
2023/3/4	202
2023/3/5	236
2023/3/6	139
2023/3/7	49
2023/3/8	268
2023/3/9	199
2023/3/10	171
2023/3/11	131
2023/3/12	128
2023/3/13	111
2023/3/14	54
2023/3/15	224
2023/3/16	169
2023/3/17	123
2023/3/18	133
2023/3/19	89
2023/3/20	81
2023/3/21	36
2023/3/22	165
2023/3/23	55
2023/3/24	160
2023/3/25	160
2023/3/26	130
2023/3/27	114
2023/3/28	71
2023/3/29	154
2023/3/30	140
2023/3/31	98
2023/4/1	86
2023/4/2	134
2023/4/3	97
2023/4/4	34
2023/4/5	170
2023/4/6	147
2023/4/7	146
2023/4/8	138
2023/4/9	185
2023/4/10	127
2023/4/11	74
2023/4/12	246
2023/4/13	176
2023/4/14	187
2023/4/15	118
2023/4/16	155
2023/4/17	129
2023/4/18	51
2023/4/19	200
2023/4/20	195
2023/4/21	160
2023/4/22	166
2023/4/23	208
2023/4/24	141
2023/4/25	50
2023/4/26	233
2023/4/27	194
2023/4/28	173
2023/4/29	135
2023/4/30	225
2023/5/1	47
2023/5/2	68
2023/5/3	232
2023/5/4	249
2023/5/5	76
2023/5/6	69
2023/5/7	106
2023/5/8	236
