# Supplementary material for: Spectral study of COVID-19 pandemic in Japan: The dependence of spectral gradient on the population size of the community
Source: PLoS One. 2025 Jan 13;20(1):e0314233. doi: 10.1371/journal.pone.0314233 (PMC11730377; doi:10.1371/journal.pone.0314233)
Supplement: S1 Dataset — (ZIP) [file pone.0314233.s001.zip › S1 Dataset/Short_1_9_COVID19_Tochigi_230518.txt]

462	2
2022/2/1	793
2022/2/2	724
2022/2/3	774
2022/2/4	642
2022/2/5	724
2022/2/6	522
2022/2/7	343
2022/2/8	765
2022/2/9	677
2022/2/10	713
2022/2/11	676
2022/2/12	386
2022/2/13	693
2022/2/14	434
2022/2/15	932
2022/2/16	813
2022/2/17	664
2022/2/18	586
2022/2/19	719
2022/2/20	522
2022/2/21	260
2022/2/22	665
2022/2/23	713
2022/2/24	343
2022/2/25	702
2022/2/26	754
2022/2/27	490
2022/2/28	351
2022/3/1	641
2022/3/2	610
2022/3/3	516
2022/3/4	377
2022/3/5	517
2022/3/6	418
2022/3/7	199
2022/3/8	555
2022/3/9	537
2022/3/10	470
2022/3/11	396
2022/3/12	508
2022/3/13	431
2022/3/14	261
2022/3/15	542
2022/3/16	609
2022/3/17	434
2022/3/18	338
2022/3/19	451
2022/3/20	381
2022/3/21	268
2022/3/22	264
2022/3/23	637
2022/3/24	538
2022/3/25	430
2022/3/26	590
2022/3/27	412
2022/3/28	261
2022/3/29	697
2022/3/30	596
2022/3/31	600
2022/4/1	526
2022/4/2	662
2022/4/3	502
2022/4/4	353
2022/4/5	678
2022/4/6	747
2022/4/7	610
2022/4/8	621
2022/4/9	665
2022/4/10	528
2022/4/11	292
2022/4/12	770
2022/4/13	698
2022/4/14	609
2022/4/15	479
2022/4/16	513
2022/4/17	447
2022/4/18	253
2022/4/19	713
2022/4/20	798
2022/4/21	664
2022/4/22	685
2022/4/23	752
2022/4/24	610
2022/4/25	300
2022/4/26	783
2022/4/27	703
2022/4/28	572
2022/4/29	503
2022/4/30	209
2022/5/1	366
2022/5/2	175
2022/5/3	509
2022/5/4	208
2022/5/5	225
2022/5/6	219
2022/5/7	653
2022/5/8	483
2022/5/9	229
2022/5/10	591
2022/5/11	514
2022/5/12	381
2022/5/13	344
2022/5/14	420
2022/5/15	357
2022/5/16	181
2022/5/17	469
2022/5/18	404
2022/5/19	335
2022/5/20	383
2022/5/21	417
2022/5/22	296
2022/5/23	138
2022/5/24	365
2022/5/25	292
2022/5/26	219
2022/5/27	227
2022/5/28	224
2022/5/29	125
2022/5/30	62
2022/5/31	198
2022/6/1	166
2022/6/2	148
2022/6/3	135
2022/6/4	150
2022/6/5	92
2022/6/6	71
2022/6/7	150
2022/6/8	111
2022/6/9	104
2022/6/10	98
2022/6/11	134
2022/6/12	93
2022/6/13	54
2022/6/14	116
2022/6/15	124
2022/6/16	89
2022/6/17	103
2022/6/18	112
2022/6/19	93
2022/6/20	46
2022/6/21	126
2022/6/22	100
2022/6/23	101
2022/6/24	102
2022/6/25	82
2022/6/26	57
2022/6/27	41
2022/6/28	90
2022/6/29	111
2022/6/30	114
2022/7/1	127
2022/7/2	111
2022/7/3	106
2022/7/4	118
2022/7/5	236
2022/7/6	275
2022/7/7	334
2022/7/8	285
2022/7/9	297
2022/7/10	367
2022/7/11	230
2022/7/12	567
2022/7/13	704
2022/7/14	752
2022/7/15	774
2022/7/16	980
2022/7/17	852
2022/7/18	616
2022/7/19	443
2022/7/20	1783
2022/7/21	1805
2022/7/22	2184
2022/7/23	2138
2022/7/24	1914
2022/7/25	1062
2022/7/26	2297
2022/7/27	2803
2022/7/28	2043
2022/7/29	2277
2022/7/30	2881
2022/7/31	2331
2022/8/1	1271
2022/8/2	3223
2022/8/3	2859
2022/8/4	3371
2022/8/5	2332
2022/8/6	2611
2022/8/7	2102
2022/8/8	1076
2022/8/9	3279
2022/8/10	2668
2022/8/11	3010
2022/8/12	846
2022/8/13	2452
2022/8/14	1340
2022/8/15	1189
2022/8/16	1767
2022/8/17	2075
2022/8/18	3214
2022/8/19	2544
2022/8/20	2917
2022/8/21	2399
2022/8/22	1335
2022/8/23	2702
2022/8/24	2668
2022/8/25	2228
2022/8/26	1827
2022/8/27	1944
2022/8/28	1415
2022/8/29	823
2022/8/30	1948
2022/8/31	1762
2022/9/1	1598
2022/9/2	1501
2022/9/3	1623
2022/9/4	1274
2022/9/5	584
2022/9/6	1790
2022/9/7	1553
2022/9/8	1368
2022/9/9	1136
2022/9/10	1160
2022/9/11	972
2022/9/12	502
2022/9/13	1468
2022/9/14	1339
2022/9/15	1041
2022/9/16	824
2022/9/17	962
2022/9/18	735
2022/9/19	404
2022/9/20	423
2022/9/21	1191
2022/9/22	962
2022/9/23	738
2022/9/24	373
2022/9/25	805
2022/9/26	460
2022/9/27	750
2022/9/28	721
2022/9/29	627
2022/9/30	468
2022/10/1	541
2022/10/2	380
2022/10/3	161
2022/10/4	672
2022/10/5	546
2022/10/6	470
2022/10/7	418
2022/10/8	402
2022/10/9	325
2022/10/10	167
2022/10/11	177
2022/10/12	753
2022/10/13	650
2022/10/14	492
2022/10/15	515
2022/10/16	447
2022/10/17	182
2022/10/18	737
2022/10/19	608
2022/10/20	470
2022/10/21	467
2022/10/22	478
2022/10/23	465
2022/10/24	228
2022/10/25	697
2022/10/26	657
2022/10/27	565
2022/10/28	600
2022/10/29	788
2022/10/30	705
2022/10/31	317
2022/11/1	1171
2022/11/2	1146
2022/11/3	1093
2022/11/4	430
2022/11/5	1377
2022/11/6	1015
2022/11/7	514
2022/11/8	1392
2022/11/9	1289
2022/11/10	1414
2022/11/11	1087
2022/11/12	1477
2022/11/13	1195
2022/11/14	590
2022/11/15	1839
2022/11/16	1810
2022/11/17	1580
2022/11/18	1392
2022/11/19	1692
2022/11/20	1544
2022/11/21	735
2022/11/22	2443
2022/11/23	2692
2022/11/24	856
2022/11/25	2189
2022/11/26	2390
2022/11/27	1868
2022/11/28	883
2022/11/29	2602
2022/11/30	2516
2022/12/1	2113
2022/12/2	2096
2022/12/3	2225
2022/12/4	1641
2022/12/5	768
2022/12/6	2754
2022/12/7	2662
2022/12/8	2306
2022/12/9	2150
2022/12/10	2531
2022/12/11	2254
2022/12/12	929
2022/12/13	3318
2022/12/14	3279
2022/12/15	2939
2022/12/16	2463
2022/12/17	2901
2022/12/18	2280
2022/12/19	1153
2022/12/20	3268
2022/12/21	2990
2022/12/22	2775
2022/12/23	2541
2022/12/24	2609
2022/12/25	2173
2022/12/26	927
2022/12/27	3117
2022/12/28	3034
2022/12/29	2579
2022/12/30	2141
2022/12/31	1586
2023/1/1	1078
2023/1/2	1092
2023/1/3	1347
2023/1/4	1495
2023/1/5	3335
2023/1/6	3280
2023/1/7	3281
2023/1/8	2590
2023/1/9	1306
2023/1/10	1040
2023/1/11	3189
2023/1/12	2614
2023/1/13	2012
2023/1/14	1958
2023/1/15	1619
2023/1/16	659
2023/1/17	2136
2023/1/18	1798
2023/1/19	1376
2023/1/20	1335
2023/1/21	1283
2023/1/22	1148
2023/1/23	564
2023/1/24	1434
2023/1/25	1369
2023/1/26	1011
2023/1/27	903
2023/1/28	1004
2023/1/29	777
2023/1/30	398
2023/1/31	1140
2023/2/1	1043
2023/2/2	903
2023/2/3	670
2023/2/4	713
2023/2/5	537
2023/2/6	294
2023/2/7	952
2023/2/8	771
2023/2/9	617
2023/2/10	483
2023/2/11	497
2023/2/12	178
2023/2/13	208
2023/2/14	593
2023/2/15	471
2023/2/16	390
2023/2/17	308
2023/2/18	294
2023/2/19	288
2023/2/20	116
2023/2/21	352
2023/2/22	319
2023/2/23	286
2023/2/24	108
2023/2/25	324
2023/2/26	224
2023/2/27	91
2023/2/28	341
2023/3/1	247
2023/3/2	215
2023/3/3	192
2023/3/4	196
2023/3/5	176
2023/3/6	90
2023/3/7	249
2023/3/8	237
2023/3/9	211
2023/3/10	173
2023/3/11	172
2023/3/12	121
2023/3/13	58
2023/3/14	211
2023/3/15	154
2023/3/16	172
2023/3/17	122
2023/3/18	113
2023/3/19	112
2023/3/20	35
2023/3/21	171
2023/3/22	80
2023/3/23	151
2023/3/24	145
2023/3/25	147
2023/3/26	84
2023/3/27	40
2023/3/28	139
2023/3/29	133
2023/3/30	116
2023/3/31	121
2023/4/1	143
2023/4/2	120
2023/4/3	53
2023/4/4	181
2023/4/5	168
2023/4/6	124
2023/4/7	144
2023/4/8	148
2023/4/9	101
2023/4/10	45
2023/4/11	188
2023/4/12	111
2023/4/13	151
2023/4/14	115
2023/4/15	138
2023/4/16	119
2023/4/17	49
2023/4/18	209
2023/4/19	178
2023/4/20	165
2023/4/21	135
2023/4/22	173
2023/4/23	113
2023/4/24	49
2023/4/25	171
2023/4/26	174
2023/4/27	182
2023/4/28	150
2023/4/29	171
2023/4/30	78
2023/5/1	97
2023/5/2	307
2023/5/3	270
2023/5/4	83
2023/5/5	95
2023/5/6	100
2023/5/7	266
2023/5/8	113
